# Supplementary material for: Post-capillary venules are the key locus for transcytosis-mediated brain delivery of therapeutic nanoparticles
Source: Nat Commun. 2021 Jul 5;12:4121. doi: 10.1038/s41467-021-24323-1 (PMC8257611; doi:10.1038/s41467-021-24323-1)
Supplement: Supplementary file 15 — Source Data [file 41467_2021_24323_MOESM15_ESM.xlsx]

## Sheet: Fig. 1d
Sample/Mouse	Sample type	Pt conc. (ng/g, corrected for tissue input)	%ID/g
Sth-1	Brain hemisphere	0	0
Sth-2	Brain hemisphere	0	0
Sth-3	Brain hemisphere	0	0
Sth-4	Brain hemisphere	0	0
IgG-1	Brain hemisphere	0	0
IgG-2	Brain hemisphere	0.772213	0.000406428
IgG-3	Brain hemisphere	0.766433	0.000403386
IgG-4	Brain hemisphere	0.227469	0.00011972
RI7-1	Brain hemisphere	71.7589	0.0358795
RI7-2	Brain hemisphere	77.9603	0.0389802
RI7-3	Brain hemisphere	71.9907	0.0359954
RI7-4	Brain hemisphere	69.8651	0.0349325
RI7-5	Brain hemisphere	58.4791	0.0292395

## Sheet: Fig. 1g
Fluorescence intensites over time [arb.u.]										Fluorescence intensites over time [% baseline]
	RI7-L-A550 + FITC-dx										RI7-L-A550 + FITC-dx
Fluorophore -->	RI7-L-A550	RI7-L-A550	RI7-L-A550		FITC-dx	FITC-dx	FITC-dx			Fluorophore -->	RI7-L-A550	RI7-L-A550	RI7-L-A550		FITC-dx	FITC-dx	FITC-dx
Animal # -->	M1	M2	M3		M1	M2	M3			Animal ID-->	M1	M2	M3		M1	M2	M3
Time [min]										Time [min]
7.5	38798.1	34451.4	28544.2		60978.7	39735.9	22784.8			7.5	100	100	100		100	100	100
15	37179.2	33861.1	27176.9		60807.4	36342	21089.3			15	95.99	98.44	94.59		99.67	91.17	91.98
22.5	35963.5	33138.8	26826.4		60333.2	34705.6	20379.1			22.5	92.77	96.04	93.28		98.96	86.76	88.77
30	36424.1	33017.3	26191		60045.9	33803.1	19628.9			30	93.81	95.44	90.91		98.42	84.67	85.37
37.5	35588.4	32365.4	25446.3		58865.4	33636	18893.2			37.5	91.7	94.09	88.61		96.48	84.54	82.47
45	33798.3	32241	24682		58098.3	32687.6	18226.1			45	86.92	93.12	85.82		95.18	81.78	79.47
52.5	33466.6	32253.5	24524.3		57751.5	32177.2	17985.2			52.5	86.17	93.35	85.37		94.63	80.39	78.44
60	33291.5	31535.8	24195.4		56481.2	31923.1	17695.9			60	85.71	91.03	84.31		92.57	79.76	77.27
67.5	32319.7	30899.5	23776.1		57682.9	31252.3	17362.1			67.5	83.24	88.85	83		94.54	77.8	75.99
75	30313.1	31224.9	23516.1		56086.2	31484.2	17088.8			75	77.94	90.27	82.32		91.87	78.78	75.05
82.5	30293.8	29206.2	23031.9		55954.2	29541.7	16785			82.5	77.98	83.45	80.63		91.52	73.2	73.76
90	28989.5	29021.8	23024.4		54404.8	30781	16733.5			90	74.46	83.07	80.83		89.03	76.11	73.78
97.5	30329	27970.5	22881.7		54694.5	30175.9	16745.9			97.5	78.16	80.24	80.31		89.39	74.93	73.73
105	28334.6	26649.6	22730.6		54321.7	28758.2	16522.3			105	72.83	76.34	79.71		88.85	71.45	72.72
112.5	27182.9	25387.6	22414.3		52799.2	27496.1	16142			112.5	69.81	72.28	78.82		86.34	67.76	71.2
120	25144	23361.9	21774.1		49485.1	24880.3	15763.1			120	64.57	66.03	76.56		80.79	60.74	69.59
	RI7-L-A488+ TRITC-dx										RI7-L-A488+ TRITC-dx
Fluorophore -->	RI7-L-A488	RI7-L-A488	RI7-L-A488		TRITC-dx	TRITC-dx	TRITC-dx			Fluorophore -->	RI7-L-A488	RI7-L-A488	RI7-L-A488		TRITC-dx	TRITC-dx	TRITC-dx
Animal # -->	M4	M5	M6		M4	M5	M6			Animal ID-->	M4	M5	M6		M4	M5	M6
Time [min]										Time [min]
7.5	41972	27878.6	46386.1		41184.6	21105.2	34596.6			7.5	100	100	100		100	100	100
15	41949.7	26900.7	43921.5		40057.7	20032	32029.3			15	99.94	96.71	94.73		97.29	95.12	92.55
22.5	39565.1	25451.8	42626.1		38268.3	18727.8	29138.7			22.5	94.2	91.58	91.91		92.96	88.98	84.21
30	38596.1	25044	41915		36710.8	17839.4	27534.4			30	91.91	89.99	90.39		89.14	84.68	79.62
37.5	37806.4	24135.2	40990.5		35446.2	17037.9	25728.4			37.5	90.05	86.71	88.36		86.05	80.96	74.34
45	37373	23362.3	40762.3		34805.6	16006.6	24407.6			45	89.04	83.83	87.91		84.49	75.85	70.61
52.5	36714.2	22815.8	40348.3		33957	15303.7	23518.1			52.5	87.46	81.95	87.03		82.4	72.7	68.01
60	36102.8	22349	39630.4		32729.7	14534.8	22443.8			60	85.97	80.37	85.48		79.4	68.97	64.91
67.5	35965.2	21614.4	39065.2		32397.4	13768.3	20977.2			67.5	85.66	77.65	84.23		78.72	65.38	60.65
75	34707.6	21243.6	38579.2		31217	13177.2	20149.2			75	82.67	76.33	83.16		75.76	62.62	58.26
82.5	35548.1	20953.4	38795.8		31435.5	12447.2	19358.4			82.5	84.59	75.26	83.61		76.47	59.08	55.95
90	35202.7	20335.6	38525.7		30808.1	11830.9	18292.5			90	83.76	73.03	82.99		74.91	56.22	52.93
97.5	34625.8	20155	37089.8		29812.1	11284.8	17433.1			97.5	82.41	72.32	79.86		72.44	53.6	50.43
105	33946.5	19811.2	37382.8		28981.1	10695.6	16879.6			105	80.77	70.99	80.48		70.42	50.68	48.8
112.5	33919.3	19205.3	36810.5		28312.2	10114.8	16298.2			112.5	80.72	68.85	79.28		68.89	47.94	47.08
120	33705.1	19308.7	36679.4		27738.9	9777.58	15329.8			120	80.2	69.4	79.02		67.51	46.45	44.31

## Sheet: Fig. 1j
x [µm]		RI7-L-Atto488 (normalized fluorescence)																					RI7-L-Atto550(normalized fluorescence)
		RI7-L-Atto448 #1	RI7-L-Atto448 #2	RI7-L-Atto448 #3	RI7-L-Atto448 #4	RI7-L-Atto448 #5	RI7-L-Atto448 #6	RI7-L-Atto448 #7	RI7-L-Atto448 #8	RI7-L-Atto448 #9	RI7-L-Atto448 #10	RI7-L-Atto448 #11	RI7-L-Atto448 #12	RI7-L-Atto448 #13	RI7-L-Atto448 #14	RI7-L-Atto448 #15	RI7-L-Atto448 #16	RI7-L-Atto448 #17	RI7-L-Atto448 #18	RI7-L-Atto448 #19	RI7-L-Atto448 #20		RI7-L-Atto550 #1	RI7-L-Atto550 #2	RI7-L-Atto550 #3	RI7-L-Atto550 #4	RI7-L-Atto550 #5	RI7-L-Atto550 #6	RI7-L-Atto550 #7	RI7-L-Atto550 #8	RI7-L-Atto550 #9	RI7-L-Atto550 #10	RI7-L-Atto550 #11	RI7-L-Atto550 #12	RI7-L-Atto550 #13	RI7-L-Atto550 #14	RI7-L-Atto550 #15	RI7-L-Atto550 #16	RI7-L-Atto550 #17	RI7-L-Atto550 #18	RI7-L-Atto550 #19	RI7-L-Atto550 #20
0		0.194888	0	0.0538451	0.0680567	0.0786246	0.115666	0.0704451	0.105759	0.250831	0.0656668	0.06602	0.123787	0.18051	0.116393	0.0560978	0.274551	0.0167148	0.263807	0.125075	0.0582076		0.0314188	0.0108129	0.0445998	0.0325068	0.0746998	0.02363	0.0302113	0.0125645	0.127586	0.041428	0.099073	0.0524512	0.0591829	0.114646	0.0205635	0.00471529	0.251737	0.103922	0.101637	0.288291
0.03784		0.273626	0.064421	0.177824	0.0670308	0.0313363	0.117849	0.171936	0.0378618	0.170862	0.055149	0.0318975	0.0446794	0.120394	0.139452	0.076801	0.22599	0.0492216	0.12232	0.0474706	0.121982		0	0.0154819	0.0465671	0.0355338	0.0788003	0.0377297	0.0757489	0.0167736	0.123204	0.10565	0.00685359	0.0111014	0.0838984	0.160172	0.0978841	0.00542459	0.208231	0.0984618	0.0521687	0.171288
0.07568		0.112026	0.0108949	0.219806	0.155676	0.0566278	0.0744839	0.165774	0.0702812	0.159259	0.156032	0.0719692	0.0799573	0.0767009	0.0467401	0.0448204	0.126118	0.039179	0.161429	0.0670422	0.128576		0.00736589	0.0219144	0	0	0.0637466	0.113101	0.0592695	0.0108527	0.104899	0	0.0285736	0.00320703	0	0.169473	0.037346	0	0.236214	0.0742254	0.0878076	0.0894566
0.11353		0.0169443	0.0384552	0.0283903	0.204018	0.103332	0.0315739	0.13181	0.1759	0.206593	0.112861	0.0669057	0.118101	0.146831	0.0891711	0.0343591	0.174328	0.0158992	0.0938232	0.0464986	0.0860469		0.0506102	0.0283135	0.039903	0.0382256	0.0762499	0.0373574	0.0963069	0.00718976	0.149701	0.106277	0.0880535	0.0598929	0.0168997	0.0730779	0.014107	0.0192963	0.126869	0.0721319	0.108982	0.225053
0.15137		0.0478977	0.118914	0.0112925	0.144278	0	0.237753	0.0544505	0.220955	0.191546	0.0663451	0.0872378	0.0125971	0.188991	0.105497	0.0057913	0.0803041	0.0539646	0.0988858	0.0276962	0.0230868		0.0423087	0.0169305	0.059587	0.027394	0.114327	0.0243937	0.0507706	0.0159402	0.0943725	0.0256782	0.0601998	0.0318705	0.0345088	0.108234	0.00121699	0.0140172	0.0840894	0.0986552	0.11164	0.194382
0.18921		0.204097	0.0545107	0.064312	0.109441	0.178667	0.146456	0.0127416	0.0620185	0.15691	0.0269548	0.0633517	0.0412887	0.18868	0.172258	0.0325765	0.145223	0	0.158303	0.0289263	0.074729		0.0393181	0.0403273	0.0955873	0.0131455	0.100062	0.0900349	0.0503672	0.0321508	0.0620141	0.0879415	0.0232896	0.000416329	0.041662	0.187608	0	0.029145	0.151126	0.0621148	0.0373651	0.23487
0.22705		0.0379361	0.102387	0.0812039	0.0368388	0.132226	0.120999	0.0542727	0.0786595	0.161022	0.0467789	0.081445	0.0674649	0.124062	0.000964797	0.0556903	0.20095	0.0185596	0.142411	0.0626611	0.137114		0.0310024	0.0912207	0.0639258	0.0191267	0.074899	0.0524929	0	0.0462092	0.0885626	0.0276976	0.00105062	0.0480137	0.0858726	0.105746	0.0116609	0.0385281	0.00753351	0.0678674	0	0.241968
0.26489		0.0264428	0.108514	0.107928	0.151804	0.046395	0.0904232	0.189943	0.215198	0.134381	0.0943316	0.0989402	0.10254	0.0773639	0.0755116	0.014836	0.166062	0.0470792	0.071661	0.137935	0.0980429		0.0365033	0.0576592	0.0716842	0.00826752	0.0900104	0.0381435	0.0673967	0.0424234	0.202235	0.0961249	0.0476613	0.0432227	0.0923561	0.164669	0.0310997	0.0345758	0.0494814	0.0602388	0.00700651	0.0863997
0.30274		0.0270351	0.0305498	0.0743677	0.0955195	0.0439706	0.188489	0.127335	0.16239	0.198721	0.0312291	0.116603	0.181704	0.115216	0.0613704	0.0279249	0.109201	0.0691493	0.127617	0.0691943	0.0883934		0.0169485	0.0712184	0.0970152	0.016569	0.056068	0.0330798	0.102507	0.00817474	0.226183	0.0586623	0.00295746	0.090685	0.0741889	0.0267859	0.0758813	0.0223185	0.167468	0.0837209	0.024443	0.12554
0.34058		0.150662	0.121006	0.0771901	0.192901	0.0585127	0.096988	0.112517	0.156021	0.11433	0.0202105	0.101356	0.181851	0.0867927	0.0509699	0.0101336	0.11511	0.103715	0.201077	0	0.102961		0.0535418	0.0397992	0.146081	0.0035071	0.0600107	0.0346729	0.0838099	0.0501077	0.0665072	0.0322038	0.0758063	0.102011	0.127126	0.0408548	0.0727346	0.0279212	0.142835	0.0966483	0.0567033	0.236563
0.37842		0.0927213	0.0288042	0.144651	0.252783	0.096922	0.189162	0.074828	0.0989164	0.0914096	0.0596646	0.183523	0.188481	0.148481	0.0880691	0.0275508	0.213264	0.0628309	0.213972	0.0536839	0.179244		0.0501629	0.0400724	0.190665	0.0192636	0.0904166	0.0274152	0.0371866	0.0273571	0.106028	0.0461018	0.0883378	0.12154	0.0807478	0.0173247	0.0245907	0.0622946	0.0773206	0.120538	0.0336515	0.0951694
0.41626		0.000688321	0.0920423	0.0812253	0.095548	0.0228933	0.08845	0.0509299	0.14561	0.209602	0.0566027	0.082197	0.130761	0.0713953	0.176262	0.00856622	0.145505	0.022328	0	0.0416119	0.201754		0.0574432	0.0342812	0.0695821	0.0189021	0.064376	0.0394751	0.0959259	0.0102499	0.101676	0.127054	0.0448879	0.066811	0.105946	0.01283	0.0726396	0.0360319	0.144755	0.150526	0.0503009	0.142215
0.4541		0.121841	0.298417	0.12227	0.0608586	0.1333	0.0536122	0.0618595	0.131978	0.19462	0.0855087	0.110177	0.194222	0	0.0512154	0.040781	0.0691206	0.0131957	0.107921	0.0360203	0.111664		0.0550781	0.0644229	0.117698	0.0144993	0.0589139	0.0605047	0.0587962	0	0.0940168	0.0311519	0.0168075	0.0146955	0.173032	0.0391552	0.0238069	0.0585236	0.130803	0.0845441	0.0411611	0.112276
0.49195		0.105966	0.0202104	0.137886	0.218946	0.139783	0.07236	0	0.10146	0.127979	0.0429983	0.0545481	0.160761	0.000252274	0.0679243	0.0607842	0.148614	0.0450764	0.0560508	0.238936	0		0.0847279	0.0401507	0.107841	0.0203172	0.056976	0.121066	0.118045	0.0252016	0.0578981	0.0697819	0.11811	0.0781722	0.0284911	0.118112	0.0468394	0.0837133	0.0599001	0.0487835	0.0309142	0.130836
0.52979		0	0.14727	0.111402	0.193883	0.164422	0.0942251	0.0158471	0.13835	0.0997851	0.00448568	0.015722	0.17243	0.0487976	0.06024	0.0770948	0.116151	0.115464	0.0436537	0.136069	0.0301452		0.0890369	0.0512817	0.154089	0.0201457	0.0402103	0.0935658	0.128427	0.0409871	0.0807964	0.0786793	0.149083	0.1386	0.00199895	0.116326	0.0525878	0.0290277	0	0.107467	0.0696555	0.146895
0.56763		0.0474975	0.246562	0.131151	0.134083	0.0800703	0.126129	0.0509103	0.0553862	0.138908	0.00697258	0	0.125921	0.0712211	0.109844	0.0592263	0.108293	0.0465288	0.0932557	0.0552542	0.0968072		0.105436	0.0490669	0.135885	0.00252149	0.041532	0.0928181	0.0880326	0.0564629	0.0239479	0.0893486	0.0441455	0.102957	0.0412831	0.0136891	0.0403303	0.0284065	0.0508392	0.107466	0.0520171	0.133293
0.60547		0.106304	0.203513	0.280871	0.110012	0.170598	0.17912	0.0735739	0.0778156	0.143826	0.122587	0.00118671	0.120187	0.153012	0.182831	0.106146	0.0753026	0.131553	0.0707815	0.144454	0.0960103		0.0708313	0.097971	0.105524	0.00796726	0.0258431	0.0694177	0.124936	0.0321268	0.0467485	0.128533	0.00782364	0.00875253	0.0673661	0.0606269	0.0499241	0.042776	0.0705138	0.0553021	0.0607803	0.207606
0.64331		0.0265793	0.0550823	0.13723	0.15878	0.186896	0.13485	0.198088	0.136956	0.0995053	0.0103648	0.0816687	0.0892692	0.074916	0.00447618	0.173143	0.0383021	0.172054	0.0764859	0.114935	0.137231		0.0463474	0.0549403	0.0781489	0.0413047	0.025925	0.0925	0.10406	0.060663	0.0322526	0.147458	0.0566138	0.083244	0.101134	0.0415828	0.0573257	0.0600143	0.105358	0.0504987	0.0430065	0.188391
0.68116		0.0705403	0.0989999	0.109411	0.215702	0.101863	0.0419108	0.245996	0.058407	0.0912573	0.0550973	0.0424564	0.177357	0.0434002	0.194552	0.0872995	0.0180859	0.0526201	0.028333	0.0844044	0.153767		0.0793813	0.0610064	0.0770768	0.0565022	0.0154579	0.0741623	0.0519722	0.0230981	0.0197513	0.0569452	0.055335	0.0799718	0.0749766	0.0615542	0.0518633	0.0293636	0.0542613	0.166051	0.0255625	0.149916
0.719		0.101352	0.0808251	0.118044	0.0276562	0.0752038	0	0.0608917	0.124496	0.0973927	0.0183188	0.0448952	0.0910902	0.0586446	0.0430991	0.0561819	0.103608	0.0834333	0.0796063	0.10949	0.0209957		0.128229	0.0788674	0.0667249	0.0361254	0.0425184	0.105891	0.124632	0.0405941	0.0583012	0.095176	0.00223285	0.154252	0.102194	0.038989	0.0419866	0.0592675	0.0858727	0.11503	0.0828964	0.14806
0.75684		0.0988455	0.190822	0.0263609	0.0178675	0.0917719	0.144649	0.042113	0.0705693	0.044487	0.0102569	0.0792322	0.103672	0.0435042	0.127593	0.0595279	0.122084	0.0783427	0.00879484	0.0771041	0.0492087		0.0923227	0.0622401	0.0915743	0.0381932	0.0822422	0.0959767	0.0567946	0.0222872	0.047011	0.0640594	0.0607464	0.180295	0.0767073	0.0295839	0.0789395	0.0572362	0.0110437	0.0762005	0.0702128	0.0920104
0.79468		0.0544115	0.252952	0.127731	0	0.0577757	0.162813	0.0998876	0.0827298	0.0855685	0	0.16242	0.178555	0.140335	0.0888739	0.048789	0.0816059	0.162588	0.110137	0.16772	0.130336		0.0963411	0.0727744	0.065297	0.0726954	0.0912126	0.105956	0.083657	0.0449359	0.0783429	0.144753	0.0452748	0.13731	0.0947502	0.0762312	0.0889829	0.0464503	0.0618671	0.0606494	0.106048	0.0793593
0.83252		0.202447	0.19022	0.0383931	0.0553817	0.180529	0.143338	0.227664	0.116518	0.199229	0.0531923	0.176708	0.188997	0.031735	0.167009	0	0.0428401	0.137972	0.197543	0.117059	0.00462714		0.16788	0.0932585	0.0765189	0.0718927	0.096663	0.050693	0.109085	0.00670186	0.0406668	0.12088	0.129834	0.140395	0.103364	0.0909967	0.109755	0.0502423	0.173142	0.107	0.0568705	0.0977847
0.87036		0.0658923	0.252803	0.138211	0.136562	0.103162	0.0565789	0.271465	0.135481	0.127061	0.076949	0.108976	0.146909	0.0752123	0.0498844	0.04381	0.0311073	0.116443	0.147473	0.154818	0.156848		0.16776	0.12034	0.104748	0.0581509	0.117397	0.0639858	0.0811787	0.000489428	0.0633784	0.108543	0.084497	0.180261	0.0891408	0.0656375	0.126409	0.0445744	0.174743	0.199323	0.0664446	0.13775
0.90821		0.0780841	0.0841255	0.109814	0.0355347	0.0671888	0.158605	0.123936	0.196705	0.0563973	0.14434	0.198964	0.150955	0.136103	0.226116	0.0803848	0.0678062	0.173253	0.111953	0.100424	0.136801		0.170205	0.154107	0.150098	0.0786469	0.141338	0.0659576	0.123503	0.00226357	0.147871	0.179044	0.181001	0.0871394	0.085274	0.163888	0.154002	0.103392	0.103154	0.156445	0.113649	0.123313
0.94605		0.0162979	0.161451	0.104384	0.123639	0.0960871	0.295438	0.0747466	0.0716267	0.100242	0.157057	0.238707	0.250804	0.192856	0.113379	0.0890738	0.104879	0.144757	0.259724	0.0942852	0.211487		0.191149	0.162667	0.141436	0.17561	0.155409	0.0622666	0.18731	0.0552336	0.162273	0.163116	0.156061	0.138154	0.152271	0.0923209	0.0926466	0.126325	0.154159	0.176829	0.190428	0.123858
0.98389		0.0740493	0.18768	0.317928	0.160633	0.151727	0.39671	0.120979	0.194836	0.106594	0.135677	0.169658	0.275492	0.210387	0.155219	0.099727	0.0877921	0.144062	0.156029	0.0768958	0.179593		0.258359	0.183126	0.152674	0.116882	0.219771	0.139058	0.222733	0.078194	0.141365	0.165079	0.120404	0.2167	0.141011	0.145124	0.117956	0.157997	0.22068	0.229136	0.260934	0.0718896
1.02173		0.0874147	0.253601	0.246236	0.157294	0.0989021	0.112401	0.193981	0.132072	0.118184	0.1002	0.27186	0.364771	0.311387	0.281652	0.077316	0.100789	0.271203	0.0584419	0.178495	0.191643		0.301831	0.261694	0.157294	0.267249	0.32111	0.216788	0.33233	0.0657814	0.154755	0.207526	0.144304	0.164198	0.146234	0.197021	0.196746	0.216355	0.277529	0.297692	0.275567	0.145809
1.05957		0.0948918	0.240593	0.274128	0.119939	0.0978816	0.122776	0.275595	0.154214	0.139046	0.224241	0.338494	0.355941	0.409731	0.540839	0.173854	0.123231	0.373681	0.0335474	0.165941	0.310095		0.343281	0.260394	0.258271	0.268091	0.300923	0.138865	0.329582	0.098028	0.279367	0.291186	0.141224	0.273416	0.160369	0.191966	0.22088	0.229328	0.2367	0.350584	0.401566	0.243959
1.09742		0.0466925	0.368159	0.347212	0.257589	0.23887	0.247942	0.410849	0.135572	0.194556	0.186063	0.298337	0.519614	0.291337	0.215354	0.11208	0.260949	0.34687	0.242034	0.198919	0.197265		0.436124	0.320819	0.258134	0.356987	0.451963	0.209679	0.217155	0.250718	0.331218	0.350197	0.259065	0.273095	0.307663	0.269219	0.31122	0.26577	0.366236	0.31386	0.408287	0.267839
1.13526		0.0827369	0.510001	0.457858	0.109561	0.228326	0.525246	0.426535	0.0609479	0.310885	0.396318	0.382361	0.583177	0.440549	0.318989	0.179254	0.315115	0.298231	0.336983	0.172641	0.237534		0.408108	0.3576	0.320056	0.391336	0.606587	0.319774	0.255352	0.249228	0.409147	0.400222	0.339074	0.31946	0.350746	0.227864	0.348867	0.478135	0.468115	0.347002	0.537428	0.292308
1.1731		0.158298	0.734433	0.696166	0.170073	0.317114	0.296793	0.189383	0.150687	0.464529	0.448774	0.45397	0.561694	0.631313	0.462923	0.3621	0.316627	0.412626	0.344033	0.234629	0.456341		0.548458	0.447053	0.421752	0.467716	0.644921	0.34033	0.573717	0.295463	0.406756	0.41066	0.318556	0.473491	0.419512	0.342284	0.451478	0.599533	0.428642	0.485281	0.552612	0.578605
1.21094		0.266118	0.511604	0.650352	0.249443	0.485595	0.427328	0.305999	0.36356	0.626958	0.429633	0.424277	0.502935	0.600412	0.393509	0.307837	0.318278	0.478685	0.592591	0.283035	0.557385		0.684219	0.536554	0.511879	0.538133	0.682077	0.392049	0.519498	0.461745	0.581592	0.449051	0.483899	0.530673	0.490469	0.423233	0.524891	0.592587	0.593929	0.524186	0.521773	0.517337
1.24878		0.56369	0.513036	0.535631	0.595503	0.641412	0.53725	0.589014	0.564899	0.559134	0.650917	0.475767	0.574478	0.518732	0.429791	0.396212	0.494818	0.614949	0.571727	0.623311	0.610494		0.653213	0.569767	0.599424	0.584591	0.746714	0.523933	0.551007	0.459908	0.813325	0.663105	0.614436	0.57594	0.56198	0.53637	0.59015	0.542932	0.615586	0.602874	0.582695	0.606342
1.28663		0.512391	0.754058	0.621473	0.492193	0.7923	0.733726	0.615797	0.670871	0.595243	0.641719	0.637681	0.55028	0.671132	0.45459	0.568019	0.5851	0.654908	0.468446	0.658714	0.712007		0.719649	0.739423	0.813421	0.759394	0.81738	0.57981	0.63642	0.560639	0.690846	0.796295	0.618541	0.889376	0.63344	0.601986	0.712225	0.735509	0.732338	0.540635	0.70555	0.733725
1.32447		0.368089	0.658494	0.76537	0.753718	0.627134	0.829528	0.713145	0.596793	0.723862	0.919447	0.55776	0.561195	0.732248	0.68556	0.597396	0.540213	0.857708	0.684239	0.64091	0.87984		0.751181	0.825105	0.804637	0.737288	0.822266	0.597917	0.644492	0.760424	0.730351	0.699659	0.71413	1	0.793553	0.516431	0.671934	0.853839	0.739715	0.628741	0.713774	0.773029
1.36231		0.462326	0.883371	1	0.843494	0.77031	1	0.861168	0.57531	0.785413	1	0.696352	0.652451	0.773809	0.578868	0.633141	0.701297	0.667053	0.684619	0.826479	0.961019		0.881215	0.809049	0.857297	0.78609	0.879991	0.743778	0.822991	0.7946	0.79623	0.719165	0.928993	0.801553	0.827382	0.715934	0.754183	0.972087	0.849016	0.687242	0.791386	0.668159
1.40015		1	0.655044	0.910103	1	0.729425	0.800503	0.798506	0.398762	0.728242	0.801944	0.669932	0.869982	0.989868	0.864336	0.64817	0.922394	0.808663	0.777637	0.937733	0.735552		1	0.894527	0.710891	0.82288	0.95836	0.805869	1	0.852415	0.882732	1	0.805456	0.8178	0.856565	0.845671	0.85204	0.92452	1	0.85565	0.854652	0.713344
1.43799		0.826092	0.76404	0.988319	0.847466	0.911923	0.766449	0.809983	0.831428	0.849263	0.827997	0.847505	0.974733	0.829498	0.876442	0.686551	0.788012	0.733522	0.730296	0.973421	0.7288		0.940636	1	0.815855	0.802257	0.929615	0.978731	0.812547	0.829941	0.984981	0.852686	0.873126	0.976383	0.803898	1	0.880435	0.930777	0.929185	1	0.911782	1
1.47584		0.827697	0.924448	0.633419	0.776967	1	0.703046	1	1	0.972046	0.593629	1	0.865639	0.820495	0.810489	0.83041	0.784076	0.805774	0.895348	0.774713	0.942154		0.857206	0.893212	1	0.991549	0.822205	0.884876	0.91022	0.839088	1	0.959511	0.870351	0.973227	0.882188	0.955038	0.992139	0.983914	0.754549	0.933632	0.947796	0.921959
1.51368		0.464096	0.790379	0.866952	0.800652	0.959644	0.961105	0.94509	0.872626	0.944328	0.625096	0.918423	0.867452	0.94021	1	1	0.882194	1	1	0.780493	1		0.889029	0.950605	0.93035	0.98614	0.930816	0.977844	0.965832	0.900226	0.957281	0.949594	1	0.902939	0.880688	0.96439	1	0.929471	0.795627	0.805736	0.987486	0.842131
1.55152		0.763461	1	0.86036	0.541361	0.788385	0.844026	0.836767	0.700601	1	0.874284	0.876668	1	1	0.982071	0.928254	0.959761	0.892892	0.997012	1	0.647521		0.785055	0.969517	0.79883	1	1	1	0.887726	1	0.950181	0.863497	0.989261	0.874151	0.914543	0.946231	0.932782	0.936638	0.856025	0.783868	0.936869	0.751424
1.58936		0.735564	0.963554	0.821224	0.574633	0.830069	0.72367	0.93814	0.785609	0.978818	0.876853	0.77785	0.798851	0.957983	0.801197	0.873116	0.979474	0.814896	0.622667	0.99671	0.845717		0.815895	0.845092	0.784729	0.967115	0.951783	0.911342	0.874191	0.985948	0.889789	0.840234	0.770996	0.802658	1	0.79423	0.88814	1	0.908626	0.783764	0.791162	0.711592
1.6272		0.62516	0.521686	0.767858	0.447258	0.934839	0.568029	0.690542	0.835962	0.745702	0.578991	0.741039	0.63171	0.699825	0.729183	0.764147	0.791966	0.849313	0.547954	0.829677	0.725614		0.886149	0.791635	0.813938	0.829429	0.751701	0.852062	0.847239	0.991945	0.746242	0.849279	0.649337	0.694039	0.79735	0.974537	0.819939	0.883741	0.495196	0.685951	0.887461	0.682477
1.66505		0.481275	0.51734	0.906679	0.437385	0.966314	0.393005	0.698106	0.798743	0.526187	0.615738	0.640646	0.474749	0.629643	0.493708	0.689005	0.96266	0.668647	0.528819	0.650397	0.630882		0.848033	0.716679	0.779125	0.892759	0.69359	0.674192	0.899923	0.871817	0.749045	0.81249	0.652156	0.79029	0.726389	0.810111	0.708707	0.765496	0.654705	0.612146	1	0.557027
1.70289		0.409947	0.550836	0.629384	0.43547	0.875814	0.428549	0.686842	0.767802	0.514564	0.48894	0.59691	0.557965	0.473558	0.425455	0.720511	1	0.797855	0.633349	0.829286	0.631295		0.685782	0.591945	0.640328	0.852368	0.663409	0.657003	0.860818	0.760507	0.7547	0.728542	0.654804	0.74892	0.793186	0.645102	0.725899	0.640125	0.699192	0.550056	0.764569	0.562613
1.74073		0.395849	0.399329	0.3983	0.442883	0.562996	0.275158	0.57462	0.445063	0.480346	0.599776	0.452904	0.605883	0.437876	0.370152	0.631089	0.521567	0.67648	0.306834	0.679465	0.620988		0.565628	0.503035	0.74464	0.632895	0.511985	0.648249	0.698524	0.583158	0.590435	0.593109	0.583517	0.619271	0.641807	0.519622	0.773895	0.608123	0.385377	0.530701	0.573109	0.429309
1.77857		0.256797	0.376602	0.413294	0.327362	0.613652	0.315945	0.559029	0.368728	0.431899	0.507717	0.368012	0.493834	0.320841	0.362909	0.590087	0.449237	0.479189	0.384069	0.593778	0.48378		0.542784	0.38945	0.651163	0.582232	0.425378	0.643045	0.73774	0.560373	0.566183	0.565479	0.49757	0.457333	0.529798	0.376768	0.626167	0.478762	0.309462	0.516012	0.498442	0.428021
1.81641		0.252648	0.481676	0.354075	0.41374	0.705045	0.407482	0.308065	0.192644	0.372251	0.405317	0.396782	0.353368	0.440916	0.364957	0.469016	0.547886	0.389044	0.400665	0.478507	0.337838		0.402447	0.27245	0.434964	0.468472	0.419459	0.329132	0.636737	0.494316	0.426201	0.445978	0.335476	0.380246	0.412599	0.346453	0.42186	0.464907	0.431639	0.402957	0.406084	0.300188
1.85426		0.236111	0.310788	0.427864	0.396579	0.472305	0.347315	0.282568	0.045599	0.305487	0.504154	0.280943	0.283788	0.430828	0.339699	0.37859	0.472299	0.300308	0.375001	0.426371	0.279633		0.386922	0.23027	0.401606	0.530058	0.385712	0.330115	0.438586	0.474848	0.420629	0.417088	0.285642	0.365184	0.364268	0.31706	0.47942	0.328228	0.362859	0.380461	0.370481	0.194752
1.8921		0.0499401	0.266315	0.189016	0.333583	0.459424	0.203193	0.300803	0.233325	0.328713	0.368699	0.225654	0.202271	0.345929	0.179676	0.390665	0.551345	0.313044	0.206386	0.276947	0.223022		0.405164	0.223432	0.312128	0.387244	0.31772	0.24061	0.360374	0.319846	0.377844	0.383249	0.22602	0.289402	0.449045	0.271518	0.390512	0.346022	0.131746	0.338133	0.388252	0.147162
1.92994		0.182083	0.174301	0.236715	0.171731	0.329681	0.288908	0.116788	0.285803	0.169513	0.124781	0.196289	0.21441	0.456771	0.255154	0.344614	0.378305	0.448384	0.132939	0.272562	0.171452		0.299157	0.198753	0.217385	0.375623	0.299616	0.167432	0.348048	0.17384	0.25144	0.338653	0.161479	0.14884	0.264038	0.194966	0.242933	0.295743	0.0903934	0.234101	0.233261	0.135365
1.96778		0.199396	0.208281	0.200289	0.1753	0.252773	0.184056	0.111661	0.0965631	0.194471	0.201462	0.199973	0.131206	0.40335	0.137216	0.289341	0.470676	0.300673	0.10693	0.281831	0.140108		0.25182	0.1183	0.261089	0.284659	0.26429	0.0629776	0.216953	0.233235	0.191774	0.288919	0.0986445	0.153202	0.238506	0.161713	0.255798	0.202319	0.1535	0.205529	0.224285	0.178457
2.00562		0.207433	0.16906	0.170447	0.0953701	0.327535	0.131114	0.149176	0.0893589	0.162376	0.0979064	0.266016	0.19802	0.341786	0.0786766	0.204581	0.270423	0.122759	0.125176	0.217118	0.230039		0.211127	0.0904735	0.295976	0.2414	0.22206	0.0776185	0.233711	0.15345	0.141926	0.214722	0.188276	0.16873	0.295625	0.130937	0.186792	0.152795	0.11866	0.146722	0.216353	0.194138
2.04347		0.123851	0.0919291	0.187926	0.0487801	0.20393	0.0837446	0.105928	0.071063	0.115807	0.058133	0.141812	0.152815	0.373353	0.0813966	0.228591	0.152344	0.21555	0.117522	0.342168	0.19699		0.24493	0.0687322	0.220314	0.225636	0.113115	0.152595	0.225261	0.108651	0.127278	0.143905	0.123297	0.106087	0.161888	0.183695	0.219265	0.111765	0.133756	0.171594	0.166264	0.0839717
2.08131		0.132924	0.149479	0.229669	0.0532606	0.145414	0.132981	0.0793842	0.066142	0.11586	0.0917806	0.0910974	0.177243	0.278866	0.140538	0.252248	0.1393	0.20952	0.114912	0.278311	0.22287		0.180884	0.0401223	0.11086	0.169672	0.0959901	0.173966	0.180128	0.108473	0.14703	0.110649	0.150919	0.103506	0.100706	0.0625318	0.201407	0.0813506	0.0988634	0.131344	0.109713	0.0200374
2.11915		0.137635	0.0925534	0.0300207	0.0943746	0.153696	0.129611	0.0457726	0.0102456	0.159801	0.0419977	0.0561176	0.137093	0.164663	0.0440051	0.241183	0.149308	0.138026	0.149333	0.210517	0.271522		0.116377	0.0488783	0.100939	0.173283	0.0843706	0.0791059	0.167414	0.0756458	0.173274	0.110483	0.117971	0.0685296	0.195685	0.0688922	0.0886363	0.105114	0.0775658	0.0670544	0.106597	0.0736425
2.15699		0.156295	0.103953	0.0180654	0.171434	0.17514	0.207483	0.0797281	0.0747395	0.131763	0.0550497	0.0576127	0.0521793	0.148471	0.0483706	0.237344	0.270482	0.077565	0.231588	0.161274	0.0874232		0.0821437	0.0736537	0.140558	0.144474	0.0762742	0.0702819	0.162827	0.0639738	0.105027	0.130877	0.0382044	0.124958	0.185241	0.101426	0.0801982	0.097282	0.000901194	0.0900916	0.127006	0.135607
2.19483		0.239593	0.107278	0.0443276	0.0895226	0.13962	0.253814	0.0653496	0.0938427	0.0660168	0.0716653	0.0342015	0.0696711	0.229114	0.0752463	0.156423	0.356496	0.0793637	0.102336	0.114119	0.0959099		0.0842448	0.0580598	0.13299	0.125891	0.0739684	0.0762228	0.0941747	0.0891904	0.0778142	0.20427	0.0399974	0.092609	0.178373	0.0480353	0.101529	0.0315207	0.109917	0.0929231	0.165492	0.0603078
2.23267		0.2998	0.112501	0.0265718	0.0700215	0.193494	0.267839	0.0457993	0.14211	0.0533326	0.0890794	0.0228484	0.0899782	0.160663	0	0.0912013	0.324986	0.116547	0.170605	0.197351	0.26416		0.0439259	0.0670927	0.122065	0.123155	0.101025	0.0620104	0.0953978	0.0225494	0.0516968	0.13201	0.0453783	0.071233	0.199231	0.0271227	0.066745	0.0662989	0.0257058	0.0586535	0.141151	0.0860405
2.27052		0.185762	0.181564	0.0570372	0.129755	0.148526	0.248397	0.0744073	0.117564	0.0730761	0.0761184	0.0822811	0.0889833	0.10159	0.0404888	0.0881347	0.183966	0.0269809	0.147229	0.174006	0.0923987		0.0911496	0.0910924	0.150941	0.121591	0.0768412	0.0678352	0.129937	0.0312937	0.107188	0.0558231	0.0444692	0.0681566	0.192735	0.123883	0.130142	0.0138562	0.0515735	0.0386296	0.108437	0.113182
2.30836		0.102226	0.0917687	0.0931987	0.156498	0.176267	0.262695	0.0467062	0.15988	0.105635	0.117581	0.143191	0.115445	0.147393	0.157387	0.0593499	0.111071	0.0557357	0.0807782	0.187108	0.165504		0.0730785	0.0388925	0.146745	0.106877	0.0670034	0.0392752	0.125264	0.0567874	0.0607272	0.0701412	0.0276453	0.0988599	0.114353	0.0644313	0.0876871	0.0401161	0.0533759	0.0641284	0.0678168	0.104893
2.3462		0.103127	0.0420425	0.018775	0.206778	0.237753	0.198389	0.00168638	0.0858832	0.0506461	0.0365998	0.0221941	0.157864	0.161773	0.103579	0.168085	0.0949844	0.0360866	0.139044	0.139876	0.18743		0.0839763	0.00453707	0.187185	0.102996	0.0414394	0	0.0862191	0.0272624	0.0257013	0.114533	0.035875	0.0597097	0.123267	0.0378013	0.0420155	0.0761345	0.0946982	0.0999866	0.072686	0.0598476
2.38404		0.11878	0.022102	0.0541738	0.160947	0.216607	0.152867	0.0154114	0.0428252	0.00213132	0.0638729	0.00593745	0.118269	0.133698	0.0441805	0.152846	0.214181	0.0877864	0.178726	0.153504	0.199269		0.0904266	0.0207768	0.173717	0.0959347	0.0345321	0.0383499	0.0874	0.0315309	0.0403698	0.121975	0.0461512	0.0439629	0.168075	0.16971	0.052065	0.0489543	0.0685245	0.0486194	0.0314768	0.086446
2.42188		0.107517	0.0674069	0.036053	0.114814	0.132883	0.186016	0.0292972	0	0.10585	0.118997	0.0568411	0.222154	0.0934606	0.101504	0.16222	0.345607	0.110432	0.139732	0.116091	0.226683		0.0733648	0.014473	0.136954	0.0661552	0.0545822	0.0358281	0.0855236	0.033517	0.0628245	0.0825402	0.152146	0.0983632	0.181448	0.101657	0.066171	0.0355041	0.0270712	0.0445746	0.0933929	0.0626868
2.45973		0.141025	0.0827795	0.0167861	0.133656	0.185718	0.237422	0.0175903	0.00575387	0.269206	0.0601072	0.115535	0.131668	0.0559507	0.157402	0.143619	0.211398	0.0733227	0.137183	0.224675	0.241975		0.0543211	0.0278589	0.117745	0.0861144	0.0896136	0.0354366	0.0309084	0.0104107	0.0470277	0.0835133	0.0567651	0.0206162	0.13365	0	0.0505998	0.0230839	0.0839839	0.0705466	0.086117	0
2.49757		0.143578	0.0572702	0.0240909	0.0881614	0.198985	0.127325	0.0351076	0.0213892	0.116614	0.0578475	0.108251	0.0528541	0.0323578	0.155717	0.0817891	0.093286	0.0682201	0.247094	0.283423	0.0970865		0.0354611	0.0355011	0.144858	0.0763523	0.063413	0.0568534	0.0463801	0.00641158	0.0932837	0.041363	0.01757	0.102997	0.174001	0.146278	0.0889425	0.0295108	0.120577	0.0825574	0.00252305	0.0677148
2.53541		0.0896851	0.116853	0.00733253	0.0498162	0.227112	0.0936816	0.0493309	0.0542888	0.105217	0.0156344	0.143666	0.014665	0.0162898	0.108251	0.0912985	0.129352	0.0893339	0.142597	0.0980425	0.125604		0.0719828	0	0.13535	0.0773847	0.0305947	0.038349	0.0727569	0.00226995	0.0928332	0.0765828	0.0348792	0.0227516	0.0994851	0.148887	0.104366	0.0487759	0.119912	0.0962498	0.0241855	0.109242
2.57325		0.297333	0.134431	0.041444	0.0852216	0.121238	0.0842926	0.0277667	0.0392819	0.0641136	0.000635703	0.0515768	0.0253253	0.0418798	0.110389	0.0700634	0.128091	0.155091	0.213191	0.0980631	0.140169		0.043099	0.00591363	0.147994	0.103099	0.0561347	0.0343228	0.0421536	0.0250422	0.0570733	0.137762	0.0372643	0	0.0896342	0.188995	0.0484525	0.0617584	0.0373778	0.02711	0.130381	0.14064
2.61109		0.390698	0.169276	0.121904	0.0891775	0.147151	0.159477	0.0509915	0.159788	0.0207202	0.0237072	0.0278009	0.0175954	0.0113234	0.0470868	0.0631064	0.0560673	0.150425	0.139372	0.14539	0.0877415		0.0356249	0.0536828	0.150195	0.108653	0.0800817	0.0589841	0.021183	0.0465112	0.102467	0.146791	0.0566128	0.00300349	0.116034	0.0471309	0.0302387	0.016513	0.0903825	0.00602735	0.0800722	0.105302
2.64894		0.279947	0.0891317	0.0949197	0.0829278	0.158895	0.166469	0.0652801	0.091694	0.0433672	0.0517568	0.0319304	0.0114315	0.0107425	0.059079	0.114046	0.0190897	0.0808491	0.104534	0.20485	0.144965		0.0582311	0.0436993	0.127387	0.0959882	0.0104608	0.0442528	0.0547016	0.0312271	0.145881	0.12149	0.0501091	0.076253	0.134336	0.0227996	0.0140265	0.0207401	0.0337073	0.0175438	0.0940962	0.0291048
2.68678		0.204998	0.0317064	0.00334799	0.0785128	0.151656	0.115196	0.0592525	0.00564648	0.039964	0.0280822	0.100243	0	0.0647033	0.110766	0.0311502	0.039741	0.117203	0.138275	0.121906	0.0681983		0.0679195	0.0255986	0.125122	0.0639914	0	0.0433603	0.067996	0.0193182	0.0390195	0.0844417	0	0.01555	0.146238	0.069626	0.0418579	0.0302809	0.0669058	0.0293863	0.108845	0.0206256
2.72462		0.131975	0.0605355	0.0224946	0.0740572	0.145442	0.0893241	0.0316077	0.0126454	0.0230968	0.0369279	0.0593612	0.0452712	0.100042	0.117932	0.0161333	0.0921125	0.0628102	0.0929079	0.0350368	0.0409384		0.106252	0.0555495	0.118876	0.0593225	0.0222614	0.0827585	0.0970643	0.0408048	0.0374053	0.0745184	0.0933235	0.0530207	0.123691	0.0629611	0.0880451	0.0369895	0.112692	0.00973697	0.0782198	0.106641
2.76246		0.158389	0.0715477	0.103902	0.145366	0.205413	0.0868037	0.0332557	0.0579516	0.0167806	0.032263	0.0444712	0.0519579	0.104925	0.0677084	0.0490487	0.124687	0.0637306	0.114172	0.0776107	0.0414772		0.127685	0.056023	0.129805	0.0781648	0.0243214	0.0405291	0.0826964	0.0330584	0.0751336	0.0591734	0.139404	0.117599	0.18091	0.099571	0.0868403	0.0675411	0.10811	0.0427707	0.099701	0.105978
2.8003		0.16464	0.0669207	0.0721579	0.149767	0.19842	0.12131	0.0549527	0.0273592	0	0.0970523	0.0317214	0.0140673	0.154005	0.0430434	0.0707007	0.0919161	0.170083	0.217592	0.114387	0.071983		0.0570535	0.0801951	0.0968468	0.066068	0.0335791	0.0889587	0.0798915	0.0318005	0.0761544	0.0852393	0.0929956	0.082505	0.194112	0.085255	0.0488691	0.033694	0.136313	0.0293969	0.0643726	0.0248618
2.83815		0.094248	0.0718335	0.110876	0.097025	0.164646	0.135105	0.0926174	0.00507993	0.0701839	0.0437243	0.045525	0.0752319	0.0777812	0.0445928	0.0505587	0.118662	0.238121	0.112221	0.109395	0.113936		0.0805821	0.067201	0.0847661	0.0815871	0.0288508	0.167279	0.142552	0.0458354	0.131001	0.0946403	0.0359682	0.0379692	0.152573	0.109568	0.0828811	0.0438381	0.137139	0.037829	0.0840265	0.0247761
2.87599		0.111608	0.164304	0.194468	0.0946261	0.170898	0.103041	0.141727	0.0428466	0.101988	0.13556	0.0881867	0.0721746	0.0337419	0.104993	0.0281665	0.0315346	0.140508	0.224215	0.0894502	0.0655365		0.100948	0.0357022	0.0632508	0.113974	0.0170719	0.109957	0.101406	0.0445691	0.109875	0.089868	0.0370165	0.0664446	0.168179	0.100919	0.130783	0.0238551	0.232475	0.0323176	0.099022	0.0413787
2.91383		0.159528	0.206587	0.0655525	0.0960636	0.0937821	0.155445	0.103132	0.133221	0.0649161	0.0926814	0.0343201	0.0994821	0.0386136	0.241242	0.0436287	0	0.0686988	0.172446	0.0967934	0.0973063		0.0750432	0.0399481	0.0330881	0.105472	0.0310595	0.0999396	0.0756077	0.0411076	0	0.0641704	0.0678904	0.10649	0.170002	0.103926	0.139576	0.0174331	0.169806	0.0080855	0.126401	0.108449
2.95167		0.149308	0.156496	0	0.104046	0.0689138	0.199737	0.0288943	0.197863	0.0627783	0.0516984	0.135032	0.0422067	0.0716353	0.293537	0.130147	0.107418	0.0772328	0.132278	0.109837	0.143656		0.0730875	0.0489525	0.0803834	0.104364		0.0636663	0.0583642	0.0536619	0.0595277	0.122357	0.0938677	0.106389	0.187214	0.0273553	0.165075	0.0232515	0.170446	0.000450884	0.150231	0.0754315
2.98951		0.218559	0.134477	0.0929315	0.114859	0.107424	0.115258	0.00140091	0.192514	0.0438382	0.0971952	0.0711446		0.0632781	0.182066	0.0315846	0.152394		0.0619556	0.139756					0.0304304	0.101655		0.0319464	0.0411244	0.0472192	0.0866556	0.105841	0.157863		0.162822	0.109288	0.158199			0
x [µm]		RI7-L-Atto488 (raw fluorescence)																					RI7-L-Atto550 (raw fluorescence)
		RI7-L-Atto448 #1	RI7-L-Atto448 #2	RI7-L-Atto448 #3	RI7-L-Atto448 #4	RI7-L-Atto448 #5	RI7-L-Atto448 #6	RI7-L-Atto448 #7	RI7-L-Atto448 #8	RI7-L-Atto448 #9	RI7-L-Atto448 #10	RI7-L-Atto448 #11	RI7-L-Atto448 #12	RI7-L-Atto448 #13	RI7-L-Atto448 #14	RI7-L-Atto448 #15	RI7-L-Atto448 #16	RI7-L-Atto448 #17	RI7-L-Atto448 #18	RI7-L-Atto448 #19	RI7-L-Atto448 #20		RI7-L-Atto550 #1	RI7-L-Atto550 #2	RI7-L-Atto550 #3	RI7-L-Atto550 #4	RI7-L-Atto550 #5	RI7-L-Atto550 #6	RI7-L-Atto550 #7	RI7-L-Atto550 #8	RI7-L-Atto550 #9	RI7-L-Atto550 #10	RI7-L-Atto550 #11	RI7-L-Atto550 #12	RI7-L-Atto550 #13	RI7-L-Atto550 #14	RI7-L-Atto550 #15	RI7-L-Atto550 #16	RI7-L-Atto550 #17	RI7-L-Atto550 #18	RI7-L-Atto550 #19	RI7-L-Atto550 #20
0		4149	1124.5	1724.9	2465.3	2984	2988.7	2073.7	2562.38	5059.1	2619.23	2583.76	8382.25	8329.68	4500.52	4591.1	4683.05	1564.44	7788.5	6362.6	3419.82		3026.28	2846	2855.56	2837.2	3168.14	2771.5	2762.4	2857.73	2938.53	2782.3	2975.91	3062.58	2961.8	3237.67	2856.74	2793.9	3274.78	2999.81	3059.89	3185.42
0.03784		5409.36	2073.98	3265.49	2444.82	2010.35	3019.54	3484.09	1626.04	3763.54	2361.53	1822.73	5675.45	6617.98	5066.97	5309.29	4118.58	2308.91	4525.15	3818.71	5041.46		2891.22	2863.88	2860	2852.08	3187.08	2803.81	2870.45	2874.21	2929.12	2920.64	2779.02	2950.85	3019.85	3339.05	3086.29	2798.1	3194.74	2984.37	2947.7	2977.97
0.07568		2822.61	1285.08	3787.17	4214.28	2531.09	2406.96	3398.45	2073.12	3575.56	4833.37	2716.44	6882.55	5373.92	2789.43	4199.89	2957.66	2078.91	5427.18	4460.28	5209.15		2922.88	2888.51	2754.92	2677.41	3117.55	2976.5	2831.34	2851.02	2889.79	2693.06	2825.39	2929.52	2822.8	3359.76	2906.57	2765.97	3246.22	2915.83	3028.53	2832.88
0.11353		1300.64	1691.28	1408.59	5179.22	3492.72	1800.81	2926.46	3529.66	4342.41	3775.58	2603.51	8187.71	7370.73	3831.78	3836.99	3518.06	1545.76	3867.87	3786.85	4127.71		3108.78	2913.01	2844.96	2865.31	3175.3	2802.95	2919.22	2836.68	2986.05	2921.99	2952.38	3082.69	2862.49	3145.1	2837.57	2880.28	3045.05	2909.91	3076.55	3073.3
0.15137		1796.12	2877.13	1196.13	3986.76	1365.14	4713.32	1851.43	4150.99	4098.64	2635.85	3056.97	4577.69	8571.15	4232.85	2845.99	2425.13	2417.53	3984.64	3170.5	2526.77		3073.09	2869.42	2889.38	2812.07	3351.18	2773.25	2811.18	2870.95	2867.18	2748.37	2892.91	3006.97	2903.85	3223.39	2799.3	2849.01	2966.34	2984.91	3082.58	3018.92
0.18921		4296.41	1927.91	1854.96	3291.38	5043.85	3423.64	1271.81	1959.17	3537.5	1670.71	2524.24	5559.43	8562.29	5872.89	3775.16	3179.74	1181.63	5355.08	3210.82	3839.92		3060.24	2959.01	2970.61	2742.03	3285.29	2923.65	2810.22	2934.44	2797.66	2882.5	2814.11	2921.98	2920.65	3400.14	2795.69	2938.63	3089.68	2881.59	2914.13	3090.71
0.22705		1636.66	2633.55	2064.87	1842.16	4087.64	3064.03	1848.96	2188.66	3604.12	2156.44	2927.78	6455.1	6722.43	1664.93	4576.97	3827.51	1606.69	4988.53	4316.66	5426.24		3024.49	3153.89	2899.16	2771.43	3169.06	2837.63	2690.72	2989.51	2854.7	2752.72	2766.63	3050.59	3024.49	3217.85	2830.31	2994.21	2825.5	2897.85	2829.39	3103.29
0.26489		1452.69	2723.85	2396.95	4136.97	2320.4	2632.12	3734.32	4071.59	3172.53	3321.58	3317.97	7655.25	5392.8	3496.23	3159.74	3421.97	2259.84	3356.71	6784.16	4432.75		3048.14	3025.38	2916.67	2718.05	3238.86	2804.75	2850.63	2974.68	3098.91	2900.12	2866.14	3037.65	3039.72	3349.06	2888.02	2970.8	2902.67	2876.28	2845.28	2827.46
0.30274		1462.17	1574.76	1979.92	3013.48	2270.48	4017.42	2864.29	3343.35	4214.88	1775.44	3711.9	10364	6470.57	3148.84	3613.79	2761.03	2765.29	4647.31	4530.82	4187.38		2964.08	3077.3	2973.83	2758.85	3082.08	2793.15	2933.93	2840.53	3150.36	2819.43	2770.7	3165.9	2997.05	3042.01	3020.97	2898.18	3119.74	2942.68	2884.82	2896.86
0.34058		3441.06	2907.96	2014.99	4957.32	2569.9	2724.85	2658.36	3255.52	2847.68	1505.46	3371.84	10369	5661.26	2893.34	2996.62	2829.72	3556.91	6341.65	2262.61	4557.82		3121.38	2956.99	3084.54	2694.64	3100.3	2796.8	2889.57	3004.78	2807.31	2762.43	2926.23	3196.51	3121.38	3073.34	3011.63	2931.38	3074.42	2979.24	2957.99	3093.71
0.37842		2513.61	1549.04	2853.28	6152.61	3360.74	4026.91	2134.61	2468.01	2476.35	2472.17	5204.42	10595.9	7417.7	3804.71	3600.82	3970.65	2620.59	6639.06	4022.39	6497.54		3106.86	2958.03	3185.14	2772.1	3240.74	2780.17	2778.95	2915.67	2892.22	2792.37	2952.99	3249.27	3012.45	3020.94	2868.7	3135.01	2953.89	3046.79	2905.71	2843.01
0.41626		1040.43	2481.08	2065.13	3014.05	1836.51	2604.25	1802.5	3111.94	4391.16	2397.14	2944.55	8620.9	5222.85	5971.24	2942.25	3183.02	1692.99	1703.87	3626.66	7069.93		3138.15	2935.86	2911.93	2770.32	3120.46	2807.8	2918.32	2848.66	2882.87	2966.75	2860.22	3101.39	3071.63	3010.93	3011.34	2979.43	3077.95	3131.59	2943.47	2926.43
0.4541		2979.74	5522.77	2575.16	2321.62	4109.75	2112.12	1954.39	2923.95	4148.44	3105.4	3568.59	10792.3	3190.01	2899.37	4059.77	2295.14	1483.84	4193.03	3443.36	4779.11		3127.99	3051.28	3020.5	2748.68	3095.23	2855.99	2830.22	2808.51	2866.41	2760.16	2800.27	2960.56	3229.2	3069.56	2866.37	3112.67	3052.29	2945.01	2922.74	2873.34
0.49195		2725.62	1422.37	2769.22	5477.19	4243.23	2376.96	1094.75	2503.09	3068.8	2063.81	2327.9	9647.39	3197.2	3309.84	4753.67	3219.16	2213.97	2996.67	10095	1939.71		3255.44	2958.34	2998.26	2777.28	3086.28	2994.75	2970.8	2907.22	2788.82	2843.38	3016.55	3132.09	2889.71	3245.39	2934.75	3261.9	2921.84	2843.89	2899.5	2906.25
0.52979		1029.41	3295.06	2440.12	4976.91	4750.55	2685.82	1314.97	3011.82	2612.04	1120.17	1461.97	10046.7	4579.43	3121.07	5319.48	2841.81	3826	2710.73	6722.99	2706.25		3273.97	3000.96	3102.61	2776.44	3008.84	2931.74	2995.43	2969.05	2838.01	2862.54	3082.67	3295.38	2827.49	3241.41	2951.82	2937.93	2811.64	3009.83	2987.36	2934.72
0.56763		1789.71	4758.49	2685.52	3783.25	3013.77	3136.5	1802.23	1867.71	3245.87	1181.11	1111.32	8455.29	5217.89	4339.64	4699.63	2750.47	2247.24	3854.78	4073.86	4401.33		3344.46	2992.48	3061.53	2689.8	3014.94	2930.03	2899.59	3029.67	2715.88	2885.53	2858.64	3199.06	2919.76	3012.85	2915.43	2934.25	2905.17	3009.83	2947.36	2910.61
0.60547		2731.02	4124.01	4545.98	3302.77	4877.72	3885.07	2117.18	2177.02	3325.53	4013.89	1137.79	8259.08	7546.73	6132.61	6327.26	2366.99	4194.47	3336.43	6997.88	4381.06		3195.7	3179.74	2993.03	2716.57	2942.48	2876.41	2987.15	2934.35	2764.86	2969.93	2781.09	2944.5	2981.02	3117.37	2943.91	3019.38	2941.37	2862.32	2967.23	3042.36
0.64331		1454.87	1936.34	2761.07	4276.23	5213.29	3259.7	3847.51	2992.59	2607.51	1264.22	2932.76	7201.17	5323.1	1751.19	8651.35	1936.9	5122.01	3467.99	6030.22	5429.21		3090.45	3014.97	2931.26	2880.45	2942.86	2929.3	2937.62	3046.12	2733.72	3010.7	2885.26	3145.79	3060.33	3074.96	2965.88	3121.5	3005.47	2848.74	2926.92	3008.3
0.68116		2158.56	2583.62	2415.38	5412.45	3462.46	1946.83	4513.28	1909.37	2473.89	2360.26	2058.22	10215.3	4425.75	6420.56	5673.48	1701.91	2386.74	2357.37	5029.42	5849.69		3232.46	3038.19	2928.84	2955.16	2894.51	2887.28	2814.03	2898.99	2706.86	2815.73	2882.53	3136.95	2998.89	3119.44	2949.66	2939.92	2911.47	3175.49	2887.36	2940.08
0.719		2651.76	2315.75	2522.66	1658.87	2913.57	1354.79	1940.94	2820.76	2573.28	1459.11	2112.61	7263.48	4859.8	2699.99	4594.02	2696.01	3092.43	3539.97	5851.73	2473.59		3442.44	3106.59	2905.48	2854.99	3019.5	2959.98	2986.43	2967.51	2789.68	2898.08	2769.16	3337.67	3062.82	3069.19	2920.34	3117.08	2969.62	3031.22	3017.39	2936.79
0.75684		2611.64	3936.95	1383.38	1463.48	3254.7	3398.12	1679.98	2077.09	1716.17	1261.58	2878.43	7693.98	4428.71	4775.65	4710.09	2910.78	2975.84	1906.72	4790.11	3190.99		3288.09	3042.92	2961.55	2865.15	3202.98	2937.26	2825.47	2895.81	2765.43	2831.05	2894.08	3408.04	3002.96	3048.24	3030.05	3105.04	2831.95	2921.42	2988.62	2837.41
0.79468		1900.38	4852.67	2643.03	1106.82	2554.73	3654.71	2482.85	2244.79	2381.72	1010.26	4733.76	10256.3	7185.77	3824.48	4337.56	2440.26	4905.22	4244.15	7760.53	5253.9		3305.36	3083.26	2902.26	3034.76	3244.41	2960.13	2889.21	2984.52	2832.74	3004.88	2861.05	3291.89	3045.34	3152.12	3059.86	3041.14	2925.46	2877.44	3069.89	2814.98
0.83252		4270	3928.09	1532.89	2212.3	5082.2	3379.61	4258.52	2710.75	4223.11	2313.58	5052.42	10613.5	4093.6	5743.94	2645.09	1989.65	4341.47	6260.14	6099.84	2057.37		3612.89	3161.69	2927.58	3030.81	3269.59	2833.51	2949.54	2834.76	2751.8	2953.45	3041.58	3300.22	3065.57	3185	3121.53	3063.61	3130.18	3008.51	2958.36	2847.65
0.87036		2084.16	4850.48	2773.25	3832.74	3489.22	2154.03	4867.21	2972.26	3053.93	2895.67	3541.79	9173.42	5331.53	2866.68	4164.85	1853.27	3848.41	5105.29	7337.6	5928.04		3612.38	3265.39	2991.28	2963.26	3365.36	2863.97	2883.33	2810.43	2800.59	2926.87	2944.79	3407.95	3032.16	3128.53	3170.97	3030.03	3133.12	3269.58	2980.08	2918.51
0.90821		2279.31	2364.4	2420.38	1816.13	2748.54	3595.26	2817.05	3816.57	1909.13	4546.89	5548.79	9311.86	7065.28	7195.94	5433.61	2279.86	5149.48	4286.04	5554.56	5418.28		3622.88	3394.69	3093.6	3064.01	3475.94	2868.48	2983.75	2817.38	2982.11	3078.74	3150.82	3156.32	3023.08	3347.32	3252.89	3378.48	3001.42	3148.33	3087.13	2892.91
0.94605		1290.3	3504.07	2352.91	3574.78	3343.55	5528.18	2133.48	2091.67	2619.45	4858.47	6435.17	12728.4	8681.22	4426.47	5735.03	2710.78	4496.87	7694.32	5353.31	7317.4		3712.92	3427.46	3074.06	3540.66	3540.93	2860.03	3135.14	3024.86	3013.06	3044.43	3097.57	3294.17	3180.44	3187.95	3070.74	3514.33	3095.26	3205.97	3261.26	2893.88
0.98389		2214.72	3890.66	5006.47	4313.2	4489.17	6958.76	2775.96	3790.79	2722.34	4334.61	4895.19	13573.1	9180.36	5454.31	6104.58	2512.17	4480.95	5302.64	4783.28	6506.4		4001.84	3505.8	3099.42	3251.97	3838.22	3035.97	3219.19	3114.79	2968.14	3048.66	3021.45	3506.42	3153.99	3305.54	3145.88	3701.96	3217.64	3353.89	3421.16	2801.74
1.02173		2428.67	4862.23	4115.6	4246.57	3401.51	2942.58	3790.43	2925.24	2910.12	3465.36	7174.57	16628	12056.1	8560.23	5327.15	2663.25	7392.73	3051.82	8113.76	6812.82		4188.71	3806.65	3109.84	3991.13	4306.3	3214.07	3479.22	3066.17	2996.9	3140.1	3072.47	3364.54	3166.26	3421.11	3379.79	4047.69	3322.23	3547.75	3454.34	2932.8
1.05957		2548.35	4670.51	4462.19	3500.91	3380.5	3089.15	4924.59	3230.6	3248.1	6504.61	8660.71	16325.9	14856.3	14927.4	8676.02	2924.12	9739.69	2477.63	7702.2	9824.82		4366.9	3801.67	3337.68	3995.27	4213.06	3035.53	3472.7	3192.47	3264.62	3320.31	3065.89	3659.67	3199.46	3409.85	3451.44	4124.54	3247.11	3697.32	3740.1	3106.82
1.09742		1776.82	6550.66	5370.35	6248.54	6283.41	4857.25	6804.17	2973.51	4147.4	5569.19	7765.07	21926.2	11485.2	6931.58	6533.1	4524.94	9125.67	7286.31	8783.24	6955.78		4766	4033.05	3337.38	4432.26	4910.7	3197.78	3205.95	3790.53	3376.02	3447.43	3317.48	3658.8	3545.41	3581.88	3719.64	4340.43	3485.43	3593.47	3755.34	3149.16
1.13526		2353.79	8641.23	6745.27	3293.76	6066.31	8774.49	7022.16	1944.41	6032.01	10720.8	9639.06	24101.2	15733.8	9477.45	8863.33	5154.56	8011.72	9476.27	7921.86	7979.72		4645.57	4173.89	3477.1	4601.11	5624.9	3450.04	3296.58	3784.7	3543.44	3555.19	3488.29	3784.09	3646.6	3489.79	3831.41	5598.5	3672.87	3687.19	4048.22	3192.55
1.1731		3563.3	11949	9706.55	4501.65	7894.44	5547.32	3726.54	3181.95	8521.17	12006.1	11236.1	23366.1	21165.4	13013.3	15206.2	5172.14	10631.6	9638.89	9953.83	13543.5		5248.89	4516.41	3706.56	4976.57	5801.96	3497.14	4051.95	3965.79	3538.31	3577.67	3444.49	4200.31	3808.12	3744.59	4136.04	6317.68	3600.24	4078.21	4082.65	3700.16
1.21094		5289.18	8664.85	9137.26	6085.95	11363.4	7391.29	5347.12	6117.59	11152.6	11537.1	10573.9	21355.5	20285.5	11308.1	13323.8	5191.33	12144.5	15371.8	11540.6	16112.9		5832.5	4859.12	3909.93	5322.73	5973.58	3615.64	3923.31	4617.09	3913.93	3660.37	3797.49	4354.83	3974.78	3924.86	4353.99	6276.53	3904.34	4188.22	4012.71	3591.53
1.24878		10052.4	8685.95	7711.7	12993.6	14571.7	8944.05	9280.08	8894.16	10053.8	16959	11722.3	23803.5	17959.9	12199.4	16389.5	7243.42	15265.2	14890.6	22695	17463.4		5699.21	4986.3	4107.46	5551.1	6272.14	3917.82	3998.07	4609.89	4411.78	4121.47	4076.17	4477.15	4142.74	4176.8	4547.73	5982.37	3944.18	4410.73	4150.88	3749.34
1.28663		9231.29	12238.3	8778.4	10931.5	17678.4	11719.5	9652.27	10355.6	10638.8	16733.7	15333.4	22975.5	22299.2	12808.6	22349.5	8292.85	16180.4	12508.4	23855.5	20044.6		5984.8	5635.93	4590.32	6410.39	6598.54	4045.84	4200.72	5004.44	4148.65	4408.38	4084.94	5324.11	4310.58	4322.92	4910.15	7123.22	4158.98	4234.74	4429.5	3975.2
1.32447		6921.44	10829.8	10566.5	16151.8	14277.7	13072.8	11005.1	9333.99	12722.6	23538.5	13551	23349	24039.3	18482.6	23368.6	7771.09	20824.9	17485.6	23271.9	24312.3		6120.35	5964.02	4570.5	6301.72	6621.11	4087.33	4219.88	5786.96	4233.52	4200.21	4289.02	5623.04	4686.64	4132.4	4790.53	7824.23	4172.55	4483.88	4448.15	4044.88
1.36231		8429.89	14144.2	13482.1	17943.8	17225.7	15480.9	13062.1	9037.74	13719.7	25512.3	16642	26471.5	25222.7	15861.6	24608.5	9643.52	16458.5	17494.4	29354.9	26376.5		6679.33	5902.54	4689.33	6541.62	6887.74	4421.54	4643.39	5920.82	4375.06	4242.23	4747.73	5086.8	4766.1	4576.66	5034.72	8524.75	4373.64	4649.31	4624.17	3858.94
1.40015		17036.5	10779	12365	21067.8	16383.8	12662.8	12191.3	6603.04	12793.5	20659.5	16052.7	33914.7	31374.5	22874.3	25129.9	12213.5	19701.6	19639.8	33001.8	20643.3		7189.95	6229.85	4358.98	6722.47	7249.72	4563.8	5063.37	6147.27	4560.9	4847.18	4483.99	5130.7	4834.64	4865.57	5325.23	8242.95	4651.42	5125.53	4767.65	3939.06
1.43799		14252.7	12385.4	13336.9	18023.1	20141.4	12181.7	12350.8	12569.7	14754.1	21297.8	20013.1	37499	26808.3	23171.7	26461.3	10651.5	17980.8	18547.9	34171.7	20471.7		6934.76	6633.72	4595.82	6621.1	7116.95	4959.87	4618.61	6059.24	4780.57	4529.85	4628.46	5559.22	4710.94	5209.25	5409.53	8280.02	4521.13	5533.72	4897.21	4447.31
1.47584		14278.4	14749.6	8926.84	16615.8	21954.9	11286.1	14991.4	14894.4	16743.3	15555.4	23414.2	33766.1	26552	21551.5	31451.7	10605.7	19635.5	22354.8	27658	25896.8		6576.12	6224.81	5011.32	7551.6	6620.83	4744.82	4850.35	6095.07	4812.84	4759.97	4622.54	5550.69	4894.82	5109.12	5741.16	8594.81	4199.84	5346.04	4978.89	4308.94
1.51368		8458.22	12773.6	11828.8	17088.6	21124	14931.5	14228.3	13137.9	16294.3	16326.4	21594.8	33828.2	29960.6	26207	37334.7	11746.3	24083.7	24768.5	27847.5	27367.7		6712.92	6444.57	4854.16	7525.01	7122.5	4957.84	4982.31	6334.54	4721.06	4738.6	4899.33	5360.76	4891.3	5129.95	5764.5	8272.28	4275.42	4984.38	5068.9	4167.4
1.55152		13250.2	15863.1	11746.9	11912.9	17597.8	13277.6	12723	10765.6	17196.2	22432	20663.5	38363.5	31663	25766.6	34845.9	12647.9	21630.7	24699.6	35043	18404.9		6265.96	6516.99	4557.4	7593.15	7442.05	5008.6	4796.99	6725.34	4705.81	4553.14	4876.4	5282.97	4970.81	5089.51	5564.94	8314.74	4386.53	4922.55	4954.1	4006.57
1.58936		12803.6	15326	11260.6	12577	18456.1	11577.5	14131.8	11937.9	16853	22494.9	18459.6	31480.8	30466.7	21323.3	32933.2	12877	19844.4	16065.5	34935.2	23444.6		6398.53	6040.55	4525.58	7431.49	7219.34	4805.47	4764.87	6670.3	4576.06	4503.03	4410.42	5089.78	5171.53	4751.02	5432.41	8690.1	4483.31	4922.25	4623.66	3935.95
1.6272		11036.4	8813.45	10597.4	10034.5	20613.3	9378.84	10691	12632.3	13076.4	15196.7	17638.6	25761.8	23116.2	19554.2	29153.1	10697.5	20632.6	14342.3	29459.7	20390.6		6700.54	5835.86	4591.49	6754.66	6295.18	4669.64	4700.92	6693.79	4267.66	4522.51	4150.69	4796.28	4695.56	5152.54	5229.93	8001.37	3722.69	4645.66	4842.05	3884.33
1.66505		8733.21	8749.4	12322.4	9837.45	21261.3	6906.44	10796.1	12119	9520.07	16097.1	15399.5	20391.1	21117.8	13769.6	26546.4	12681.6	16495	13900.9	23582.9	17981.8		6536.69	5548.84	4512.94	7065.98	6026.76	4262.1	4825.92	6223.27	4273.69	4443.26	4156.7	5056.36	4528.89	4786.39	4899.71	7300.87	4016.15	4436.95	5097.28	3661.9
1.70289		7591.46	9243.08	8876.7	9799.24	19398	7408.53	10639.6	11692.3	9331.77	12990.3	14424.1	23238.5	16673.6	12092.9	27639.4	13115.6	19454.1	16311.9	29446.9	17992.3		5839.21	5071.22	4199.76	6867.42	5887.36	4222.71	4733.14	5787.28	4285.84	4262.43	4162.36	4944.57	4685.78	4418.93	4950.74	6558.16	4098	4261.38	4563.35	3671.81
1.74073		7365.79	7010.07	6005.19	9947.2	12957.1	5241.72	9080.05	7241.56	8777.42	15706	11212.4	24878.1	15657.7	10734.3	24537.3	7554.35	16674.4	8780.9	24535.7	17730.2		5322.7	4730.78	4435.13	5788.55	5187.94	4202.65	4348.07	5092.64	3932.93	3970.69	4010.16	4594.24	4330.23	4139.5	5093.24	6368.57	3520.65	4206.65	4129.14	3435.45
1.77857		5139.97	6675.11	6191.51	7641.28	14000.1	5817.88	8863.39	6188.85	7992.53	13450.3	9319.04	21044.1	12325.3	10556.4	23115	6713.58	12156	10562.3	21726.9	14241.3		5224.51	4295.84	4224.21	5539.51	4787.91	4190.73	4441.12	5003.39	3880.82	3911.17	3826.67	4156.65	4067.15	3821.38	4654.66	5602.22	3380.98	4165.11	3959.8	3433.17
1.81641		5073.57	8223.76	5455.64	9365.47	15881.9	7110.94	5375.82	3760.57	7026.2	10941.3	9960.7	16237.8	15744.2	10606.7	18915.1	7860.27	10091.5	10945.1	17948.2	10530.3		4621.23	3847.84	3736.38	4980.29	4760.56	3471.48	4201.48	4744.66	3580.08	3653.75	3480.61	3948.35	3791.88	3753.87	4048.11	5520.14	3605.76	3845.41	3750.34	3206.52
1.85426		4808.86	5705.1	6372.56	9022.93	11089.8	6261.01	5021.5	1732.74	5944.56	13363	7377.15	13857	15457	9986.21	15778.2	6981.66	8059.29	10353.1	16239.2	9050.23		4554.49	3686.33	3661.11	5283.03	4604.69	3473.73	3731.33	4668.41	3568.11	3591.52	3374.22	3907.65	3678.36	3688.42	4219	4710.44	3479.22	3781.8	3669.6	3019.57
1.8921		1828.81	5049.62	3404.57	7765.47	10824.6	4225.13	5274.9	4321.59	6320.85	10044.1	6144.04	11067.7	13039.7	6055.1	16197.1	7900.49	8350.98	6464.09	11341	7610.72		4632.91	3660.14	3459.21	4581	4290.64	3268.66	3545.76	4061.3	3476.19	3518.63	3246.93	3702.87	3877.48	3587	3955.05	4815.85	3054.02	3662.11	3709.9	2935.2
1.92994		3944.03	3693.46	3997.29	4534.74	8153.2	5435.94	2717.72	5045.28	3741.69	4067.66	5489.12	11483.1	16195.7	7909.29	14599.6	5889.08	11450.5	4770.06	11197.3	6299.39		4177.22	3565.64	3245.43	4523.87	4207.02	3100.99	3516.52	3489.41	3204.62	3422.56	3109.14	3323.05	3442.95	3416.53	3516.91	4517.99	2977.94	3367.93	3358.4	2914.28
1.96778		4221.16	4194.27	3544.65	4605.98	6569.68	3954.79	2646.47	2435.56	4146.03	5946.48	5571.28	8636.11	14674.6	5012.05	12682.2	6962.79	8067.65	4170.18	11501.1	5502.38		3973.72	3257.58	3344.04	4076.72	4043.85	2861.66	3205.47	3722.05	3076.44	3315.43	2974.99	3334.83	3382.98	3342.48	3555.11	3964.53	3094.04	3287.13	3338.04	2990.68
2.00562		4349.81	3616.22	3173.82	3010.5	8109.01	3206.93	3167.8	2336.21	3626.06	3409.17	7044.23	10922.3	12921.7	3573.98	9741.93	4635.06	3993.05	4591.01	9379.83	7789.15		3798.8	3151.03	3422.76	3864.06	3848.79	2895.2	3245.23	3409.55	2969.34	3155.6	3166.35	3376.79	3517.14	3273.95	3350.24	3671.15	3029.95	3120.84	3320.05	3018.49
2.04347		3011.91	2479.41	3391.02	2080.52	5564.02	2537.78	2566.8	2083.9	2871.62	2434.64	4274.13	9375.51	13820.5	3640.8	10574.8	3262.53	6118.17	4414.49	13479	6948.78		3944.11	3067.78	3252.04	3786.57	3345.58	3066.99	3225.19	3234.08	2937.87	3003.05	3027.62	3207.52	3203.03	3391.43	3446.65	3428.08	3057.72	3191.17	3206.46	2823.16
2.08131		3157.13	3327.62	3909.73	2169.96	4359.19	3233.29	2197.92	2016.04	2872.46	3259.07	3143.05	10211.4	11130.2	5093.66	11395.5	3110.9	5980.07	4354.28	11385.8	7606.86		3668.79	2958.23	3005.07	3511.47	3266.48	3115.96	3118.1	3233.39	2980.31	2931.41	3086.59	3200.55	3059.33	3121.61	3393.63	3247.9	2993.52	3077.35	3078.21	2709.8
2.11915		3232.55	2488.61	1428.85	2990.63	4529.71	3185.69	1730.83	1245.19	3584.35	2039.29	2362.9	8837.56	7878.46	2722.24	11011.7	3227.22	4342.71	5148.18	9163.44	8843.97		3391.49	2991.75	2982.68	3529.22	3212.81	2898.61	3087.93	3104.81	3036.69	2931.05	3016.25	3106.03	3282.41	3135.78	3058.84	3388.67	2954.34	2895.55	3071.14	2804.84
2.15699		3531.24	2656.63	1280.29	4528.81	4971.23	4285.72	2202.7	2134.6	3130.1	2359.09	2396.25	5932.07	7417.43	2829.49	10878.5	4635.74	2958.03	7045.39	7549.24	4162.71		3244.33	3086.62	3072.08	3387.6	3175.41	2878.39	3077.05	3059.09	2890.07	2974.99	2845.95	3258.51	3257.88	3208.23	3033.78	3342.28	2813.3	2960.7	3117.42	2914.71
2.19483		4864.59	2705.64	1606.63	2893.78	4239.89	4940.19	2002.89	2398.04	2064.97	2766.21	1874.11	6530.59	9713.59	3489.71	8071.34	5635.57	2999.22	4064.22	6003.48	4378.51		3253.36	3026.91	3055	3296.25	3164.76	2892	2914.16	3157.86	2831.6	3133.08	2849.78	3171.1	3241.74	3089.33	3097.11	2952.7	3013.86	2968.71	3204.71	2781.2
2.23267		5828.32	2782.61	1385.99	2504.52	5349.13	5138.32	1731.2	3063.67	1859.48	3192.89	1620.91	7225.43	7764.58	1641.22	5808.83	5269.3	3850.79	5638.82	8731.84	8656.78		3080.05	3061.5	3030.35	3282.8	3289.74	2859.44	2917.07	2896.84	2775.49	2977.42	2861.27	3113.34	3290.74	3042.76	2993.84	3158.73	2858.93	2871.8	3149.51	2826.82
2.27052		4002.91	3800.51	1764.57	3696.86	4423.25	4863.68	2128.76	2725.17	2179.34	2875.32	2946.42	7191.39	6082.59	2635.86	5702.45	3630.09	1799.55	5099.67	7966.6	4289.23		3283.05	3153.4	3095.51	3275.11	3178.03	2872.78	2999.01	2931.09	2894.71	2813.31	2859.33	3105.02	3275.48	3258.24	3182.06	2848.05	2906.52	2815.18	3075.31	2874.95
2.30836		2665.76	2477.05	2213.92	4230.68	4994.43	5065.66	1743.81	3308.73	2706.81	3891.23	4304.9	8096.83	7386.74	5507.56	4703.92	2782.76	2458.09	3567	8396.1	6148.14		3205.36	2953.52	3086.04	3202.78	3132.59	2807.35	2987.93	3030.94	2794.89	2844.15	2823.41	3187.99	3091.38	3125.84	3056.02	3003.62	2909.84	2887.28	2983.19	2860.25
2.3462		2680.17	1744.15	1289.11	5234.32	6260.42	4157.25	1118.18	2288.28	1815.95	1907.03	1606.31	9548.29	7796.18	4185.72	8475.88	2595.78	2008.09	4910.89	6847.81	6705.7		3252.21	2821.97	3177.29	3183.71	3014.51	2717.36	2895.29	2915.3	2719.64	2939.78	2840.98	3082.2	3112.32	3066.54	2920.43	3217	2985.86	2988.68	2994.23	2780.38
2.38404		2930.74	1450.25	1728.98	4319.48	5825.02	3514.21	1308.91	1694.48	1029.98	2575.28	1243.74	8193.44	6996.81	2726.55	7947.25	3981.3	3192.12	5826.13	7294.52	7006.72		3279.94	2884.15	3146.9	3148.99	2982.61	2805.23	2898.09	2932.02	2751.16	2955.81	2862.92	3039.65	3217.56	3360.29	2950.26	3055.98	2937.71	2843.43	2900.78	2827.54
2.42188		2750.44	2117.99	1503.81	3398.62	4101.16	3982.48	1501.88	1103.9	2710.29	3925.93	2379.04	11748.1	5851.12	4134.74	8272.43	5509	3710.76	4926.75	6068.12	7703.82		3206.59	2860.01	3063.95	3002.61	3075.22	2799.45	2893.64	2939.8	2799.4	2870.86	3089.21	3186.65	3248.97	3208.74	2992.14	2976.3	2861.44	2831.99	3041.19	2785.42
2.45973		3286.81	2344.56	1264.4	3774.73	5189.03	4708.65	1339.19	1183.25	5356.78	2483.01	3688.09	8651.93	4783.1	5507.93	7627.17	3948.95	2860.87	4867.96	9627.54	8092.65		3124.73	2911.27	3020.6	3100.72	3237.03	2798.55	2764.05	2849.29	2765.46	2872.96	2885.58	2976.56	3136.7	2982.36	2945.91	2902.72	2966.15	2905.43	3024.69	2674.27
2.49757		3327.68	1968.59	1355.17	2866.61	5462.18	3153.4	1582.63	1398.87	2884.68	2427.64	3525.63	5955.16	4111.34	5466.55	5482.33	2576.03	2744.01	7403.01	11553.3	4408.43		3043.66	2940.53	3081.78	3052.73	3116.01	2847.62	2800.76	2833.63	2864.84	2782.16	2801.9	3199.17	3231.48	3308.11	3059.74	2940.79	3033.47	2939.39	2835.11	2794.33
2.53541		2465.01	2846.76	1146.92	2101.2	6041.31	2678.15	1780.28	1852.57	2700.05	1393.34	4315.49	4648.45	3653.83	4300.49	5812.2	2995.26	3227.56	4992.82	5476.48	5133.57		3200.65	2804.59	3060.33	3057.81	2964.42	2805.22	2863.35	2817.41	2863.87	2858.03	2838.86	2982.33	3056.46	3313.92	3105.53	3054.92	3032.25	2978.11	2884.24	2867.96
2.57325		5788.85	3105.84	1570.8	2807.93	3861.39	2545.52	1480.61	1645.62	2034.14	1025.84	2261.63	5013.21	4382.46	4353.02	5075.56	2980.61	4733.52	6621.05	5477.15	5503.93		3076.49	2827.24	3088.86	3184.21	3082.39	2796	2790.74	2906.6	2787.04	2989.82	2843.95	2920.85	3033.32	3403.23	2939.54	3131.83	2880.4	2782.6	3125.08	2923.63
2.61109		7283.34	3619.39	2570.61	2886.89	4394.94	3607.58	1803.36	3307.47	1331.13	1591.14	1731.36	4748.72	3512.42	2797.95	4834.23	2143.4	4626.68	4918.45	7028.56	4170.81		3044.36	3010.15	3093.82	3211.51	3193	2852.51	2740.98	2990.69	2884.57	3009.27	2885.26	2928.97	3095.33	3087.32	2885.47	2863.79	2977.92	2722.98	3010.98	2860.98
2.64894		5510.55	2438.18	2235.3	2762.14	4636.75	3706.36	2001.92	2368.41	1698.03	2278.41	1823.46	4537.81	3495.88	3092.55	6601.32	1713.58	3033.24	4114.91	8977.68	5625.88		3141.54	2971.92	3042.36	3149.26	2871.43	2818.75	2820.51	2930.83	2977.84	2954.76	2871.37	3126.9	3138.32	3033.14	2837.33	2888.83	2873.65	2755.55	3042.79	2725.88
2.68678		4310.83	1591.81	1097.41	2674.01	4487.7	2982.07	1918.16	1181.77	1642.9	1698.33	3347.03	4146.66	5032.31	4362.29	3725.68	1953.63	3865.81	4893.14	6258.73	3673.86		3183.19	2902.61	3037.25	2991.97	2823.11	2816.71	2852.05	2884.18	2748.26	2874.96	2764.39	2962.87	3166.27	3137.41	2919.96	2945.36	2934.73	2789.04	3076.24	2710.84
2.72462		3141.94	2016.71	1335.33	2585.08	4359.74	2616.59	1533.99	1278.29	1369.63	1915.07	2435.24	5695.7	6038.52	4538.33	3204.75	2562.39	2620.11	3846.76	3411.13	2980.7		3347.97	3017.3	3023.16	2969.02	2925.93	2906.98	2921.02	2968.34	2744.79	2853.58	2963.63	3064.12	3113.31	3122.57	3057.08	2985.1	3018.97	2733.47	3006.78	2863.35
2.76246		3564.76	2179.02	2346.92	4008.46	5594.54	2580.99	1556.89	1903.09	1267.31	1800.77	2103.16	5924.5	6177.53	3304.54	4346.57	2941.04	2641.19	4337.21	4806.72	2994.4		3440.1	3019.11	3047.81	3061.64	2935.45	2810.22	2886.93	2938	2825.84	2820.53	3062.01	3238.63	3247.7	3204.1	3053.5	3166.09	3010.54	2826.89	3055.5	2862.18
2.8003		3664.82	2110.82	1952.46	4096.32	5450.57	3068.43	1858.41	1481.2	995.449	3388.24	1818.8	4628	7574.99	2698.62	5097.67	2560.11	5076.88	6722.56	6012.27	3770.1		3136.48	3111.67	2973.45	3002.18	2978.21	2921.18	2880.27	2933.07	2828.04	2876.68	2962.93	3143.8	3278.71	3172.22	2940.78	2965.57	3062.42	2789.07	2975.38	2718.35
2.83815		2538.05	2183.23	2433.58	3043.54	4755.17	3263.3	2381.82	1173.96	2132.48	2081.6	2126.66	6720.86	5404.68	2736.68	4398.95	2871	6635.08	4292.21	5848.6	4836.87		3237.62	3061.91	2946.19	3078.47	2956.37	3100.64	3028.95	2988.04	2945.87	2896.93	2841.18	3023.45	3181.15	3226.36	3041.75	3025.67	3063.94	2812.91	3019.95	2718.2
2.87599		2815.92	3546.12	3472.32	2995.65	4883.88	2810.36	3064.28	1694.78	2647.73	4331.75	3078.14	6616.25	4150.75	4220.45	3622.18	1858.24	4399.55	6875.31	5194.82	3606.18		3325.17	2941.3	2897.64	3237.67	2901.96	2969.3	2931.32	2983.08	2900.48	2886.65	2843.42	3100.4	3217.8	3207.1	3183.96	2907.29	3239.34	2797.33	3053.96	2747.64
2.91383		3582.99	4169.31	1870.38	3024.35	3296.09	3550.62	2527.94	2941.09	2047.14	3281.14	1876.76	7550.63	4289.46	7567.53	4158.55	1491.68	2754.98	5681.29	5435.53	4414.02		3213.81	2957.56	2829.58	3195.88	2966.57	2946.34	2870.11	2969.53	2664.43	2831.29	2909.33	3208.61	3222.09	3213.8	3210.07	2869.24	3124.04	2728.8	3116.05	2866.56
2.95167		3419.4	3431.04	1055.81	3183.68	2784.06	4176.3	1496.28	3832.54	2012.5	2276.98	4122.91	5590.84	5229.69	8852.2	7159.85	2740.3	2950.42	4754.81	5863.1	5592.61		3205.4	2992.04	2936.3	3190.43		2863.23	2829.2	3018.7	2792.32	2956.63	2964.79	3208.33	3262.51	3043.28	3285.77	2903.71	3125.22	2707.22	3170.1	2808.01
2.98951		4527.9	3106.51	2210.6	3399.53	3576.97	2982.95	1114.22	3758.77	1705.66	3391.74	2698.05		4991.73	6113.81	3740.75	3263.1		3132.86	6843.86					2823.59	3177.11		2790.55	2788.29	2993.46	2850.6	2921.05	3101.42		3205.22	3225.74	3265.36			2705.94

## Sheet: Fig 3c, e
mouseID# (dot) nanoparticleID# -->		1.001	1.002	1.003	1.004	1.005	1.006	1.007	1.008	1.013	1.014	1.017	1.018	1.019	1.02	1.021	1.022	1.023	1.025	1.026	1.027	1.029	1.031	1.032	1.033	1.034	1.035	1.036	1.037	1.038	1.039	1.04	1.041	1.042	1.043	1.044	1.045	1.046	1.048	1.049	1.05	1.051	1.052	1.053	3.001	3.002	3.003	3.004	3.005
vessel type -->		cap	cap	cap	cap	cap	cap	cap	cap	cap	cap	cap	cap	cap	cap	cap	cap	cap	cap	cap	cap	cap	cap	cap	cap	cap	cap	cap	cap	cap	cap	cap	cap	cap	cap	cap	cap	cap	cap	cap	cap	cap	cap	cap	cap	cap	cap	cap	cap
vessel diameter [µm] -->		4.79	4.32	4.09	5.09	4.2	3.72	4.09	4.49	4.39	4.74	5.01	5.98	4.31	5.72	5.38	4.71	5.84	5.01	5.87	4.45	4.82	4.39	3.22	4.36	4.43	4.23	5.16	4.07	3.55	3.67	3.8	3.94	5.09	5.71	4.2	4.09	4.97	5.83	5.63	4.97	4.65	4.28	3.53	3.28	4.44	5.04	4.05	4.68
sampled length [µm] -->		24.93	20.76	28.49	29.55	23.25	51.39	22.95	58.33	5.97	20.9	71.26	77.15	24.84	57.56	40.89	30.71	44.97	79.67	26.32	28.74	62.05	31.52	36.16	49.26	13.29	26.2	58.53	17.09	19.04	19.78	34.6	39.81	110.81	26.17	84.98	17.07	24.53	42.96	41.95	35.97	58.17	40.21	19.94	35.85	66.96	66.66	26.53	41.24
sampled vessel area [µm^2] -->		375.152	281.748	366.071	472.525	306.777	600.581	294.887	822.788	82.3358	311.225	1121.59	1449.4	336.34	1034.35	691.113	454.413	825.06	1253.96	485.371	401.788	939.591	434.711	365.792	674.731	184.96	348.17	948.807	218.518	212.347	228.056	413.057	492.763	1771.93	469.45	1121.28	219.334	383.004	786.833	741.977	561.625	849.771	540.664	221.131	369.414	934.003	1055.47	337.553	606.337
	time [min]	NP count	NP count	NP count	NP count	NP count	NP count	NP count	NP count	NP count	NP count	NP count	NP count	NP count	NP count	NP count	NP count	NP count	NP count	NP count	NP count	NP count	NP count	NP count	NP count	NP count	NP count	NP count	NP count	NP count	NP count	NP count	NP count	NP count	NP count	NP count	NP count	NP count	NP count	NP count	NP count	NP count	NP count	NP count	NP count	NP count	NP count	NP count	NP count
	7.5	2	1	4	3	0	0	2	4	2	4	0	2	1	2	2	2	2	0	1	3	2	1	2	4	1	3	9	3	2	2	7	2	7	0	2	2	3	2	3	5	1	1	2	1	4	6	1	2
	15	3	2	10	3	0	0	7	3	3	3	1	3	3	3	3	2	6	1	2	4	4	6	3	16	2	3	23	6	6	5	14	3	23	1	10	6	6	6	9	10	4	5	5	2	8	6	4	2
	22.5	5	8	15	6	0	0	7	10	3	8	9	9	8	11	6	1	6	7	4	7	15	9	7	21	4	4	27	12	9	8	19	6	20	7	11	13	7	4	16	14	9	11	10	3	10	16	6	4
	30	6	12	17	6	1	5	10	14	4	9	8	19	6	8	7	1	6	8	4	8	13	12	9	17	3	5	37	11	6	13	18	10	32	18	14	11	6	5	12	16	13	9	8	3	13	16	8	5
	37.5	4	9	15	9	3	5	9	16	5	12	11	20	4	10	4	5	13	18	6	12	14	14	12	27	5	6	35	13	13	9	18	9	24	13	32	14	14	22	22	18	20	7	12	5	10	19	11	7
	45	8	17	17	10	3	7	10	16	4	13	12	22	12	18	13	5	14	16	7	15	14	14	16	28	7	11	28	13	13	11	16	10	45	17	30	13	12	17	18	15	21	5	13	5	14	14	9	7
	52.5	11	16	16	15	4	19	12	23	5	16	14	27	12	18	11	5	12	22	11	18	23	13	17	26	8	12	36	25	11	9	19	7	46	13	36	14	13	22	22	15	32	8	16	8	16	15	10	7
	60	11	16	19	18	6	23	10	24	6	13	15	26	16	17	14	4	16	23	14	20	24	19	20	34	9	14	38	23	17	12	23	16	52	16	39	20	16	37	29	24	29	10	17	9	17	21	13	10
	67.5	10	21	18	18	8	21	13	29	7	18	16	41	15	22	16	14	16	26	17	22	22	21	22	38	10	24	50	22	19	12	23	19	63	13	48	19	19	40	32	28	28	8	20	9	13	21	12	10
	75	12	20	28	20	7	22	12	25	7	19	18	38	18	32	31	13	19	39	25	26	39	20	27	40	11	12	56	24	25	12	29	26	56	28	55	21	22	37	34	25	24	9	24	14	13	18	13	13
	82.5	16	22	28	22	6	31	11	30	8	29	17	46	19	39	19	17	24	43	19	21	34	23	24	47	16	22	52	20	18	13	25	26	56	25	42	18	19	35	35	36	28	18	19	17	20	21	20	14
	90	16	26	31	26	19	30	20	36	7	26	26	53	17	37	22	14	26	34	26	21	38	26	30	64	11	26	57	23	23	11	31	30	84	31	57	23	23	38	35	36	27	23	25	24	35	25	21	14
	97.5	18	25	34	19	16	24	17	38	9	27	34	51	19	34	31	21	31	45	32	30	39	31	32	58	14	23	60	21	20	14	37	30	75	30	79	21	28	37	30	49	31	30	31	24	38	31	25	16
	105	22	24	23	24	21	33	18	42	9	28	44	63	21	40	34	23	38	48	33	28	38	29	33	58	13	19	74	24	24	17	40	39	89	34	82	23	22	36	42	46	38	36	28	25	28	33	22	13
	112.5	23	25	37	26	21	45	16	38	10	28	39	68	23	53	31	22	35	38	39	27	48	32	34	68	16	26	76	27	25	17	43	39	95	35	72	24	28	49	43	53	41	48	32	22	37	31	23	14
	120	19	19	40	30	21	37	24	47	8	24	33	58	25	56	29	21	37	47	36	24	34	27	32	58	12	25	63	21	28	19	43	48	85	38	64	26	30	46	39	43	46	54	27	34	35	35	19	16
	127.5	15	26	35	30	23	41	28	45	11	28	45	71	20	57	31	35	41	60	36	26	46	34	31	71	17	24	58	26	34	26	49	39	76	36	86	30	33	50	36	49	50	48	29	27	33	38	22	17
	135	22	25	25	27	24	36	27	40	9	26	37	70	23	50	40	26	37	47	34	27	55	29	25	61	21	21	53	28	31	32	58	44	101	37	76	33	30	48	40	56	52	65	27	28	35	39	23	19
mouseID# (dot) nanoparticleID# -->		1.009	1.01	1.011	1.012	1.016	1.028	1.03	1.047	3.014	3.021	3.022	3.038	3.041	3.051	3.071	3.072	3.073	3.08	3.085	3.099	3.1	4.002	4.004	4.005	4.011	4.018	5.012	5.02	5.021	5.022	5.023	5.025	5.026	5.031	5.032	5.033	5.039	5.046	5.049
vessel type -->		pcV	pcV	pcV	pcV	pcV	pcV	pcV	pcV	pcV	pcV	pcV	pcV	pcV	pcV	pcV	pcV	pcV	pcV	pcV	pcV	pcV	pcV	pcV	pcV	pcV	pcV	pcV	pcV	pcV	pcV	pcV	pcV	pcV	pcV	pcV	pcV	pcV	pcV	pcV
vessel diameter [µm] -->		8.04	13.81	6.11	6.07	6.68	6.16	6.21	6.44	9.34	9.25	14	10.336	15.538	6.82	28.42	28.91	15.42	10.05	15.82	9.87	9.9	6.47	6.42	12.05	6.12	6.08	8.51	21.57	29.08	21.82	18.2	13.06	8.93	25.58	29.04	8.056	13.95	16.85	11.39
sampled length [µm] -->		29.43	92.04	51.37	32.08	45.62	67.58	73.45	35.42	57.65	39.6	163.97	30.7	48.237	38.92	99.99	37.91	87.7	55.09	84.9	67.14	72.31	19.04	39.53	63.69	47.58	28.31	55.98	59.72	125.46	72.24	51.99	32.64	21.488	50.57	126.39	90.02	72.17	68.64	19.11
sampled vessel area [µm^2] -->		743.355	3993.19	986.054	611.749	957.374	1307.82	1432.96	716.612	1691.59	1150.77	7211.78	996.875	2354.64	833.887	8927.51	3443.12	4248.48	1739.36	4219.53	2081.84	2248.97	387.009	797.282	2411.06	914.799	540.746	1496.62	4046.88	11461.7	4952.02	2972.63	1339.19	602.833	4063.9	11530.8	2278.29	3162.87	3633.52	683.808
	time [min]	NP count	NP count	NP count	NP count	NP count	NP count	NP count	NP count	NP count	NP count	NP count	NP count	NP count	NP count	NP count	NP count	NP count	NP count	NP count	NP count	NP count	NP count	NP count	NP count	NP count	NP count	NP count	NP count	NP count	NP count	NP count	NP count	NP count	NP count	NP count	NP count	NP count	NP count	NP count
	7.5	0	2	10	2	2	4	4	4	5	1	5	6	4	2	1	1	4	3	5	5	4	3	1	3	3	2	0	0	0	2	1	2	1	0	0	0	0	0	0
	15	1	4	14	2	8	4	8	5	7	4	7	9	5	2	3	4	4	4	5	12	6	5	5	6	4	3	0	0	0	2	0	1	3	1	3	0	3	2	0
	22.5	4	3	15	5	10	8	16	8	7	5	11	15	4	2	4	3	5	5	6	9	7	8	7	6	5	5	1	0	2	3	0	3	2	2	7	3	4	6	0
	30	6	10	17	6	13	8	22	6	6	5	12	15	7	3	4	4	5	5	7	14	5	6	6	6	6	7	4	0	5	4	1	5	6	5	12	5	9	16	1
	37.5	6	15	26	9	12	12	30	14	10	6	12	19	12	4	5	6	9	4	7	15	9	6	8	9	11	6	5	3	11	6	4	5	15	13	20	13	15	18	3
	45	9	20	32	12	13	16	36	11	11	8	14	21	15	3	8	5	12	5	10	21	13	8	6	9	17	7	4	4	17	9	6	10	24	15	25	21	18	25	6
	52.5	11	25	34	18	17	15	38	19	17	9	21	22	14	3	5	9	17	6	15	22	13	9	11	10	15	7	7	4	22	17	9	13	29	16	33	36	31	25	9
	60	11	26	27	18	18	13	36	27	17	9	19	26	18	7	9	11	14	6	24	21	14	8	13	11	17	9	13	8	23	17	18	18	31	20	33	45	33	37	8
	67.5	13	28	32	20	22	22	31	28	17	12	25	24	14	12	14	15	15	8	26	20	17	11	18	16	17	9	13	15	28	24	26	18	42	19	46	49	46	39	13
	75	14	28	40	21	24	23	45	26	22	13	32	23	16	11	12	15	19	6	39	19	20	12	20	19	18	14	15	15	31	32	27	19	49	21	54	46	54	33	14
	82.5	14	27	42	25	24	23	45	35	18	14	41	23	19	11	16	9	29	8	30	17	21	17	26	18	20	13	15	18	34	40	34	24	48	33	55	49	55	52	16
	90	19	32	37	28	25	25	56	29	16	14	55	29	17	15	19	12	30	6	37	19	22	15	33	15	21	17	25	19	39	41	37	27	43	32	59	59	64	54	16
	97.5	16	35	38	29	24	30	59	34	17	15	52	22	22	18	21	14	30	10	43	26	25	18	28	15	26	14	22	14	36	47	42	28	45	27	62	64	71	56	17
	105	15	31	40	24	30	32	65	34	19	20	51	28	16	19	21	17	35	15	44	27	29	16	39	17	24	17	21	17	41	51	35	29	43	28	74	65	81	53	18
	112.5	17	33	43	24	35	35	44	37	37	17	48	23	22	13	26	20	43	11	45	22	27	17	42	21	28	15	27	21	45	49	40	36	40	34	61	61	72	55	21
	120	18	42	46	26	38	33	43	44	38	22	46	24	28	16	34	30	52	17	59	26	31	22	49	18	32	18	26	16	51	48	47	38	42	32	65	61	90	58	20
	127.5	20	38	45	28	32	43	58	42	39	24	33	27	33	22	48	35	47	14	67	30	27	20	39	20	33	21	28	16	59	54	62	55	47	49	91	71	104	77	25
	135	16	42	55	33	41	46	45	37	45	23	32	35	31	20	55	49	50	13	79	31	36	19	46	22	26	19	33	21	57	61	63	49	54	49	107	84	117	90	28
mouseID# (dot) nanoparticleID# -->		1.015	3.04	4.014	4.019	4.044	5.001	5.03		1.024	4.05
vessel type -->		pV	pV	pV	pV	pV	pV	pV		mpV	mpV
vessel diameter [µm] -->		39.78	32.5	45.37	46.22	33.65	45.86	31.36		59.81	94.8
sampled length [µm] -->		232	72.512	153.17	150.18	84.63	72.73	18.83		87.63	77.86
sampled vessel area [µm^2] -->		28993.6	7403.6	21831.9	21806.8	8946.63	10478.5	1855.14		16465.6	23188.5
	time [min]	NP count	NP count	NP count	NP count	NP count	NP count	NP count		NP count	NP count
	7.5	1	0	0	0	0	1	0		0	0
	15	1	2	1	0	0	1	0		1	0
	22.5	1	3	3	0	0	1	0		1	2
	30	6	3	2	2	1	2	0		2	0
	37.5	10	5	2	1	2	2	2		6	0
	45	6	9	2	0	2	2	3		6	0
	52.5	15	9	5	0	2	7	3		7	0
	60	16	18	5	0	2	10	8		6	0
	67.5	24	25	9	1	5	12	7		9	0
	75	26	26	12	3	8	16	9		13	0
	82.5	24	26	14	12	6	18	12		17	5
	90	29	26	17	17	13	24	14		17	4
	97.5	27	35	22	21	13	22	21		16	8
	105	29	27	25	23	13	25	20		12	10
	112.5	33	37	24	22	12	31	24		16	9
	120	31	41	32	25	11	37	22		21	10
	127.5	32	51	32	26	15	27	21		19	15
	135	30	43	33	28	19	39	22		15	13
[truncated: 165 more columns]

## Sheet: Fig. 4f
Mouse ID	Vessel type	X [µm]		(respective profile plots, i.e. rY0 = RI7-L-A550 with corresponding Tie2-GFP signal gY0)
Mouse1_area1	pV	X0		rY0	rY1	rY2	rY3	rY4	rY5	rY6	rY7	rY8	rY9	rY10	rY11	rY12	rY13	rY14	rY15	rY16		gY0	gY1	gY2	gY3	gY4	gY5	gY6	gY7	gY8	gY9	gY10	gY11	gY12	gY13	gY14	gY15	gY16
		0		2333.66	2262.39	2338.82	15765	4040.55	2394.23	2495.87	2463.09	2346.65	2356.55	2220.79	2439.78	2520.7	4523.67	2576.27	2965.91	10440.7		2948.43	2227.95	2514.23	22867.3	5685.49	2453.31	3247.85	2660.29	2227.7	3071.76	2478.09	2801.13	3074.46	7784.83	2358.13	2909.85	17125.3
		0.1775		2401.82	2259.16	2230.47	14357	4271.89	2398.94	2449.52	2391.03	2486.49	2319.06	2228.19	2479.16	2566.1	5495.21	2665.28	2866.58	12237.2		3009.85	2237.43	2931.49	23123.2	6279.67	3006.55	3159.71	3327.7	2733.02	3692.75	2564.64	2486.24	3486.77	8242.29	2409.03	2950.75	14091.5
		0.35499		2572.36	2204.95	2200.96	12109.7	4327.09	2437.66	2396.66	2276.35	2547.38	2429.59	2424.15	2560.63	2601.75	5419.87	2821.05	2832.29	12055.4		2696.63	2454.23	3274.59	21814.2	6800.51	3133.31	2343.62	3215.52	3179.48	2733.71	2672.38	2396.34	3778.22	7714.22	3094.25	2868.89	14547.7
		0.53249		2600.56	2239.33	2301.48	10507.6	4143.59	2379.45	2592.16	2394.93	2802.74	2704.79	2413.1	2711.46	2832.29	5458.88	2804.45	2956.06	12605.7		2491.54	2307.18	2815.43	19293.1	8183.98	2699.78	2125.19	3030.86	2624.35	2488.24	2702.14	2683.43	3091.95	8821.76	3363.53	2987.25	14443.5
		0.70999		2947.86	2294.71	2361.02	9477.41	3796.1	2501.91	2430.17	2671.04	2589.93	2816.19	2734.34	3583.09	2847.5	5092.59	2664.06	3190.56	16383.7		2895.25	2415.71	2535.2	16401.4	9094.8	2634.3	3130.29	3654.77	2785.52	2514.59	3588.02	3013.45	3861.88	9980.93	3110.14	4270.84	15174.8
		0.88748		3510.98	2508.99	2323	8389.08	3621.31	2718.1	2458.74	2693.85	2843.89	3138.9	3064.07	4441.71	3094.29	4561.53	2695.82	3502.59	18941.2		3729.55	3240.12	2845.54	17976.7	8429.76	2491.53	3460.56	4489.9	3166.73	2448.3	4039.92	4106.87	4956.73	9069.04	3706.22	3644.92	17354.9
		1.06498		4055.32	3024.09	2375.28	8740.06	4014.76	2766.41	2775.89	3237.68	3554.56	3789.11	3512	5744.88	3207.95	5414.04	3115.15	3752.75	19456.5		4334.08	3790.55	3284.3	23391.6	6887.94	2937.25	3096.62	4286.18	3291.6	2585.89	5408.08	6550.8	5129.76	8505.98	4110.1	3004.41	19076.4
		1.24248		5947.7	4642.91	2673.52	10622.9	5319.6	2963.92	2826.15	5673.24	3568.12	5422.62	5196.06	9462.99	4478.64	11235.2	3409.73	4511.87	19013.2		6738.34	4914.79	3567.26	26383.6	9002.55	4120.35	3535.6	4642.97	3536	3700.7	6692.1	10519.8	7714	10151.4	4502.76	4752.54	23321.5
		1.41997		11457.5	10685.3	4170.64	17113.2	7723.95	3705.47	3277.59	13445.6	4507.19	9988.14	9930.95	14447.2	9064.23	29807.2	3863.04	5723.79	21657.5		9756.74	7891.61	6386.33	30582.5	17936.2	6109.57	5494.52	7842.2	4934.97	7216.36	9614.5	13643.9	10206.8	14488	4834.19	6742.64	26397.3
		1.59747		23143.8	23890.7	9178.43	28224.6	12745	6671.01	4358.59	26486.6	7882.95	20308.1	22178.5	25180.2	18854.6	56896.1	4386.79	14519.6	35984.5		12975.4	11477.1	13557.3	36072.3	24434.7	9142.35	9567.81	10435.9	7345.99	9167.41	12673	17813.8	15125	18389	7198.91	14108.7	27995.2
		1.77497		36398.3	38523.4	19222.4	41791.3	20275.1	15080.6	7125.01	38705.7	15999.1	34472.4	38604.5	38110.6	30359.3	65114.9	5555.1	26677.6	51510.8		20194.6	13953.8	21510.8	38672.3	27303.1	11635.1	13325.8	11918.1	9288.75	12694.4	17311.1	17803.4	19308.5	26236.4	11588.5	15547.1	28609.2
		1.95246		45775.1	43543.3	30597.7	48178.7	29695.7	28265	14494.1	44091.3	26578.1	43483.1	49481.5	43907.3	34762.9	65484.4	7801.09	51580.7	55412.7		24401.7	14299.3	29314.9	37645.8	32282.8	15367.4	16655.1	13882.9	12739.1	15880.7	19291.4	16918.1	21448.4	28447.7	12090.8	19095.6	28365.6
		2.12996		50409.4	40391.6	39211.2	44992.6	33987	40573.1	25691.5	37540.8	34587.4	44439.3	47753.7	42708.6	29673.4	64247.1	10265.5	61256.6	52041.4		26183	11938.3	31759.9	30647	32316.5	18235.6	18672.9	9313.79	11577.1	17929.6	14236.8	14936.4	17489.4	22625.5	10393.2	17409.4	27764.5
		2.30746		45116.7	30812.8	40585.8	32750.8	29983.5	43400.7	33587	27614.3	31134.2	39057.7	37159.1	36189	21225.6	50158.8	13771.4	63248.7	41868.6		26350.7	10075.5	30853.9	21229.4	23359.3	17560.6	16061.3	7548.51	9242.53	15788.3	10108	10950.1	11229.3	13366.4	11643.1	16034.5	27692.5
		2.48495		30511.7	23262.8	29877.6	27450.3	23917.5	33814.7	34404.7	23289.2	26545.8	31833.8	29982.2	26963.2	19728.4	29134.6	17695.2	61129.9	31786.7		23867.1	7363.84	25470.1	14542.6	15956.2	11309.8	15719.7	6169.07	9669.29	12146.2	8137.85	8220.97	7865.36	9961.75	10587.4	14442.4	25527.2
		2.66245		20713.5	20423.6	19346.8	26058.8	21925.2	24565.4	28469.2	20629.5	20738.2	28720.6	25225	24659.1	20937.7	20266.9	21305.5	50834.4	25004.8		17226.1	5730.78	20876.7	10351.7	10992.2	7845.8	14803.9	6605.87	7143.52	9147.48	6119.79	6578.34	5015.88	6733.5	7378	12743.7	19424
		2.83995		20070.2	21784.5	16761.2	24145.4	22171	21253.3	21756.7	22183	19139.6	26349.7	23544.5	24085.4	22102.2	16779.2	27934.6	37981.4	23505.7		11747.7	3870.46	17396.8	8145.38	7352.67	5892.43	14273.3	6182.64	5217.98	8436.12	5616.76	5433.89	4769.74	5615.23	6149.96	11245.8	17877.7
		3.01744		22848.5	20712.9	17942.1	22139.6	23206.8	22047.9	19026.7	22803	20290.9	23598.8	23371.7	24539.4	22212	16276.5	35873.1	27957.1	22449.8		9895.2	4254.85	13611.7	6820.89	6064.05	5088.31	13192.9	4740.86	4852.77	6579.48	5810.68	5344.65	5383.72	4994.28	6648	8447.99	15074.2
		3.19494		23986.2	21372.9	20365.3	21143.1	23030.4	22295.3	18917	22997.1	21837.3	22553.3	23052.9	24013.2	22807.6	16394	40311.7	22887.7	24073.3		7521.92	4016.27	9212.36	5810.04	5910.31	4652	10423.3	3819.63	5097.98	6012.81	4310.96	4616.11	4804.66	4696.09	7092.98	7936.71	8999
		3.37244		23732.5	23009.9	24038.4	21468.8	22436.2	22572.9	20129.9	24101.5	24563	23356	22123.6	25274.2	23551.8	16107.7	37068.5	24519.6	24915.9		4613.06	3711.02	8135.63	4436.81	5548.19	4433.53	6669.52	3415.83	4241.42	5660.08	4542.37	4873.24	3982.55	6524.27	6581.54	5269.47	6782.08
		3.54993		25952.8	24201.2	25536.2	21230.2	22015.7	22116.2	20169.1	23905.4	23174.6	23941.5	23391	27831.2	23797.3	15406.1	32855.9	23273.7	24010.6		3837.12	3457.16	6288.41	5593.37	5488.7	4662.84	6233.75	4276.86	4591.69	5305.94	4763.32	4695.65	4249.63	6370.95	6514.19	6036.23	5533.09
		3.72743		25316.2	24196.4	23752.2	20409	21706.8	20193.5	20124.3	24200.3	22235.9	23120.7	24742.7	27269.9	22921.9	14290.1	28376.1	25097.1	21807.3		5290.52	4646.4	5361.71	5452.97	4993.63	5358.33	8416.5	4399.97	4418.58	5359.65	5015.68	4170.24	4055.57	5157.91	5779.9	4674.72	5839.27
Mouse1_area2	ascV	X0		rY0	rY1	rY2	rY3	rY4	rY5	rY6	rY7	rY8	rY9	rY10	rY11	rY12	rY13	rY14	rY15	rY16	rY17	rY18		gY0	gY1	gY2	gY3	gY4	gY5	gY6	gY7	gY8	gY9	gY10	gY11	gY12	gY13	gY14	gY15	gY16	gY17	gY18
		0		2374.19	2284.89	0	0	3758.65	2553.62	2322.34	3482.26	2377.45	2459.46	4174.92	2709.01	4879.3	2995.44	2701.59	2569.77	2802.06	2187.28	1094.45		2189.45	2616.72	0	0	4442.87	3603.07	3327.82	17694.7	3699.77	2792.31	6435.52	2930.72	7330.44	2471.84	3436.48	3338.41	4295.04	2221.31	1318.08
		0.1775		2392.64	2332.51	0	2679.6	4123.9	2451.23	2318.72	3682.38	2553.11	2663.74	4184.97	2637.03	5313.33	2844.22	3083.34	2625.46	2990.49	2211.43	2299.97		2266.36	2873.53	0	3239.59	4905.59	3368.37	3599.17	22276.3	2586.53	2963.59	5810.14	2895.38	7023.13	3131.25	4112.29	2864.3	4145.82	2632.44	2661.87
		0.35499		2584.16	2457.63	0	4329.05	4107.96	2266.17	2396.93	3800.45	2414.8	2773.79	4567.31	2505.89	6030.59	3363.56	3383.16	2711.06	3370.68	2271.92	3417.41		2991.52	2548.7	0	5358.44	5992.4	2749.64	3292.51	24518.4	2940.81	3199.03	6694.65	2752.74	10557.3	2960.25	4893.31	2858.42	4478.28	2869.02	4986.23
		0.53249		2509.2	2485.99	0	4334.41	3528.22	2248.79	2599.06	3219.53	2579.95	2809.07	4701.01	2573.95	6497.17	4308.88	3749.1	2713.44	3470.06	2391.7	3608.8		2834.42	3469.63	0	5201.09	7064.86	3077.38	2622.14	28719.5	2791.86	3246.58	9871.05	2959.56	9998.75	3247.81	5360.11	3511.48	4677.64	2771.69	4915.28
		0.70999		2539.36	2719.48	3314.5	4392.69	3170.24	2399.72	2511.98	3460.59	2809.31	3095.17	4916.6	2691.87	6819.2	4658.6	3899.59	3080.45	3746.97	2610.56	3427.72		3165.34	4290.67	3674.33	4840.49	5641.12	2881.68	2424.23	30876.8	3658.81	3559.66	12109.4	3190.58	10131.1	3395.43	5997.22	3571.1	5986.24	2775.71	4360.08
		0.88748		2540.78	2743.48	3320.4	4491.7	2973.6	2610.68	2701.76	3316.15	2670.24	2702.85	5788.81	2966.46	6684	6541.89	4194.05	2944.52	4569.61	2732.43	3592.58		2807.71	4073.34	3664.2	6187.17	4010.66	3353.35	2704.9	29198.6	4023.39	4054.45	10448.8	3720.63	8506.75	3770.78	9263.87	4349.73	6400.94	2697.21	4537.11
		1.06498		2648.65	2793.85	3730.51	4506.7	3423.34	2689.41	3317.58	3626.94	2879.36	2731.3	6053.47	3171.52	7365.99	8060.44	7124.48	3434.36	4747.05	2971	4001.15		2993.2	4899.39	3016.53	6460.03	4710.3	4273.16	3391.34	26962.1	4286.06	4114.27	10251.5	4010.9	8910.98	4122.01	11459.6	6668.92	5929.71	4367.67	5864.52
		1.24248		2941.3	2926.86	4483.03	5120.12	3555.94	3517.43	3835.94	5274.92	3788.98	3009.39	8817.71	3927.48	9425.85	10035.5	13789	5067.1	5571.73	4065.76	4910.6		2899.67	5618.34	4917.59	5300.49	5120.29	6576.61	4448.75	25938.7	6724.07	6273.63	13503.3	5562.34	9892.15	4306.63	12401.7	9026.75	7360.1	5786.17	5467.64
		1.41997		2957.77	3277.32	6175.09	8628.78	5244.34	6832.21	5022.88	12812	8108.85	6010.62	17513.8	8349.44	16572.6	17730.3	32159.5	10373.9	8996.33	7030.54	7211.55		3865.4	7225.48	7297.43	10478.5	7409.49	7898.06	6076.51	20101.8	12316.4	7871.93	13577.9	10464.6	7591.85	7176.31	17968.6	12779.7	8423.25	6828.82	7139.59
		1.59747		3831.24	3743.64	16204.8	14088.5	11665.3	12531.2	9004.34	21725.2	16272.9	15198	30317.6	17743.6	30056.9	28265.6	54351.2	18845.2	15533.5	12955.8	14777.5		6657.9	9991.01	14247.8	11982.8	13273.6	11986.3	11024.5	21445.5	17421.9	11555.2	20402.8	13634.8	14988.7	8878.83	23651.5	12931.8	8496.01	7310.15	12446.1
		1.77497		9523.85	4983.17	29031.1	26149.7	25754.9	23581.8	17431.7	30743.9	26918.2	32588.8	44206.9	32972.6	45599.7	40940.4	63881.2	21169.8	22833.8	19878.7	25240		10679	17503.2	15993.6	19863.5	22875.2	17244.2	13704.1	20147.1	20299.5	15099.6	25360.3	15924.6	16244.4	9083.64	24038.1	13192.1	10415.7	10523.2	14347.4
		1.95246		17544.8	6675.75	54780.5	29322.5	35956.8	26367.4	36391.3	37632.8	33939.6	49509.5	47762.2	44444.3	43346	42168.8	61934.5	15517.8	27032.7	24173.1	33629.6		15743.7	26949.5	19328.1	19611.9	30117.3	19896.8	12942	20712.8	24685.8	20954.9	23083.9	19632.5	17869	11996.7	25992.9	16599.6	9973.96	13801.9	20503.8
		2.12996		29480.8	8968.97	61932.8	30373.6	36669.2	24740.5	51826.3	31748.6	36179.8	54643	38498.3	36693.1	35927.3	34286.8	52092.5	9436.61	27914.8	24579.4	34144.7		20387.8	29041	17203.8	15811.4	27061.6	17467.7	9239.56	14524.1	21891.8	20581.7	23183.4	18331.9	16851.8	12146.1	19199	17890	11565	14696.5	25881.5
		2.30746		32849.3	12828.6	63107.5	27344	30515.3	20460.8	45409.6	30028.3	30292.9	50008.5	29253.7	24633	26945.8	20164.9	32704.5	6580.79	22341.9	20770.9	26607		24255.1	23345	15576.6	15485.6	24910	11032.7	7334.66	11275.5	15276.6	20592.1	19369.3	15987.4	12406.4	7478.82	18279.3	14150.5	9686.63	12911.5	21905.6
		2.48495		25158.6	16891.1	60456.2	24622.7	23051.4	14480.3	34285.3	23330.7	23673.7	38127.7	22289	17907.5	20255.5	16504.1	18453.3	9702.08	19280.3	16457.4	17953		23567.5	23324.1	13479.8	9137.06	15619	8689.94	5737.91	7481.79	9837.36	24155.7	16257.8	11338.9	7617.63	6163.05	14167.7	12167.2	10717.7	11241.9	19919.8
		2.66245		17972.3	19175.9	48702.1	22125.3	19628.2	15182.8	24801.2	19197.4	19433.3	26522.3	20073.1	18711.5	20242	18056.2	17117.3	13077	18573.6	15205.4	16198		21618.5	18144.9	11627.5	7960.05	10349.7	6165.54	4859.47	5933.07	8230.91	24275	12915.2	7716.65	6130.81	4906.24	9488.92	10122.6	9711.61	8746.89	16216.6
		2.83995		16095.5	23458.8	35687.3	23424.4	22446.4	19158.4	21734.8	21592.5	20828.8	16547.5	20529.9	22310.9	20654.7	20432.3	19255.4	16412.3	19738.3	16583.2	17974.7		21675.1	18868.7	10701.1	6480.03	7717.44	5240.57	3815.98	5123.57	7091.35	21117.5	10378.6	5424.34	4931.04	3896.78	7326.07	8871.37	8826.93	8951.48	11226.4
		3.01744		15804.2	29730.2	25843.4	22432.6	24099.2	20286.8	21666.5	21995.4	20378.8	15091.8	22473.5	25755.3	20833.6	21153.3	20209	17708.2	20304.2	19326.9	20197.2		20754.4	16527.6	7712.38	5811.77	7247.66	4255.59	4070.03	6426.9	7775.51	17094.1	8752.48	5479.55	4266.49	2594.62	7352.03	7140.88	9198.44	9568.25	13554.3
		3.19494		17104.9	36735.9	21249.2	22461.1	26598.7	20768.2	24975.9	25269	19497.6	18771.4	22173.2	23741.7	20600.1	22298.6	22442.8	20556.9	20455.6	22430.6	21612		15884.5	13804.9	7827.66	4119.26	5466.58	3386.05	4142.66	6262.74	5660.05	12639.5	7831.37	6403.52	5889.23	2795.24	6929.6	6407.66	7315.49	6228.55	9403.63
		3.37244		18702.5	42407.8	24132.8	20777.8	24165.2	23557.6	25706.3	27843.8	19974.2	21801.5	20559.3	22899.7	21627.5	24123.7	20915.5	18765.4	20609.7	23603.1	22075.9		16079.9	11054.7	5012.04	4695.83	4619.79	4340.54	3502.13	5547.33	5998.66	8958.57	8657.49	5165.61	7083.81	3434.02	4870.02	5693.37	6108.13	6661.71	7821.92
		3.54993		19347.6	38248.6	22115	20702.9	23955	23490.1	25466.2	25031	22095.6	23673.6	22135	23438.8	21093.1	26512.7	21842.7	19681.5	19472.5	25302	22013.5		13607.9	12194.2	5747.36	4718.56	5078.87	3618.72	4557.68	4916.06	5240.38	7151.84	7468.98	5018.1	5909.18	3023.4	5115.91	4731.63	5412.51	6349.73	8743.71
		3.72743		19988.3	27637.9	24294.9	22909.6	23689	24834.7	24162.8	25709.8	23770.1	23354.7	21443.4	23956.8	21106.2	26087.5	22043.8	19879	19064.6	24649.9	20985.2		14754.9	13577.8	4724.39	4321.27	4291.3	4389.19	4075.22	4304.65	5217.97	5453.85	6641.61	4137.53	4651.18	3581.57	3801.42	4099.81	5002.55	6016.55	7471.53
Mouse1_area3	ascV	X0		rY0	rY1	rY2	rY3	rY4	rY5	rY6	rY7	rY8	rY9	rY10		gY0	gY1	gY2	gY3	gY4	gY5	gY6	gY7	gY8	gY9	gY10
		0		2329.76	2381.51	2597.84	2597.63	2469.05	2393.57	2291.44	2429.45	2601.52	2358.66	2593.23		2779.44	3854.35	2852.22	3249.32	2639.07	2748.49	2465.85	2879.05	3872.8	2054.03	3281.31
		0.1775		2343.29	2644.74	2420.96	2613.42	2459.22	2318.53	2348.62	2475.55	2783.49	2385.09	2697.1		2374.51	4858.11	3845.23	2518.91	2832.38	2742.01	2592.46	2885.15	2493.25	2349.91	3592.3
		0.35499		2540.09	2377.9	2517.23	2563.27	2455.89	2266.1	2474.17	2638.75	2494.83	2460.22	2777.54		3226.78	4933.04	2937.72	3181.93	2835.87	3477.75	2578.64	2648.46	2402.7	3124.62	3077.32
		0.53249		2757.62	2588.44	2620.51	2608.05	2402.3	2599.88	2535.45	2603.83	2649.69	2838.8	3329.78		3883.84	5901.08	2856.17	3382.4	2694.7	3113.16	3043.22	3540.15	2638.27	2717.86	3977.77
		0.70999		2603.45	2789.86	2506.8	2362.67	2803.73	3188.85	2700.36	2734.74	2874.26	2771.41	3981.75		3297.2	8399.88	3187.49	3868.14	3453.75	2818.21	2701.34	3687.46	2785.84	2531.6	5636.82
		0.88748		2931.71	3024.5	2499.65	2835.61	2947.97	3439.23	2806.06	2776.66	2906.79	2735.97	4946.07		4458.27	9341.39	3271.75	2913.6	2874.5	3138.53	2975.15	3836.3	2873.86	3478.93	5683.68
		1.06498		3079.64	3600.6	2707.09	2940.72	2924.6	3606.5	3076.3	2893.97	2685.04	2730.84	4707.36		6882.65	12581.2	3811.7	3469.49	2826.52	6195.36	3569.41	3411.41	3287.25	3508.39	7688.99
		1.24248		3753.42	4311.08	2748.01	2801.28	3120.97	4175.91	3572.43	3077.61	2994.09	3195.35	6024.56		5772.01	15579.4	5054.27	2796.32	2476.47	10746.9	4661.3	3886.63	3479.52	3236.6	11659.4
		1.41997		7898.59	7995.57	3217.59	3707.57	5649.01	7759.54	3834.38	3778.86	5007.49	5075.04	12421.2		8524.19	12215	8987.76	3766.02	3216.6	14510.4	6839.25	6181.45	5789.74	4393.8	17455.7
		1.59747		12300.3	15312.4	5512.02	10195.6	12879.4	13794.5	7008.97	4744.89	11705.3	9579.29	22713		10410.7	14710.9	13075	4386.35	5882.03	20266.9	8501.3	8648.27	9776.89	9060.3	21213.8
		1.77497		24456.2	34993.7	11972.5	16803.6	18862	26073.6	12194.9	7181.9	18328.7	17332.2	35903.4		10036.4	10981.4	16091.5	6275.72	7524.91	30282.8	13396.5	17743.7	13228.1	14258.6	26582.3
		1.95246		31593.5	45930.8	20458.8	29409.8	29331.4	34225.1	19931	9605.09	25392	25282.7	37615.3		15230.7	12753.9	16698.4	10457.6	9091.75	40820	17258.6	18716.7	18619.4	20177.3	26032.6
		2.12996		32298.4	46616.6	32535	29902.1	31769.4	33625	25246.5	12748.6	24652	23856	34584.3		12713.5	10948.9	14075.1	9851.13	7273.27	46630.8	16390.2	11366.7	20549.3	21218.1	21468.6
		2.30746		26694.4	41484.6	30596.6	23400.4	30026.7	24005.8	24712.6	15851.9	20694.7	19969.5	21431.7		11303.1	9034.03	13847.5	8389.62	6277.73	38448.8	14844.7	7779.06	16603.7	15726.4	12548.8
		2.48495		18400.6	24675.7	20871.8	17311.9	24350.4	16155.4	19808.3	17877.4	16302.2	18412.2	18905.4		8426.01	6069.14	12905.5	7287.66	5136.69	32616.4	11352.5	7293.65	11597.1	13197.4	10541.3
		2.66245		13471.3	20486.6	16396.9	14941.8	22766.9	10699.3	15476.7	19674.9	15694.6	16831.9	19237.4		9558.92	5212.86	9987.87	6272.1	6368.47	24011	7770.13	7732.56	7796.49	7688.85	6990.21
		2.83995		14822.2	23106.9	16433	15886	20052.2	11027.2	15196	23699.9	17838.1	16349.8	18056.7		7027	3890.01	9983.3	5313.51	4212	17016.6	6884.08	7571.4	6324.65	6635.85	6998.92
		3.01744		16042.7	23611.3	18123.7	16216.7	19218	11978.4	16624.3	25293.1	16784.4	18263.8	20063		6730.23	3843.07	9618.35	3924.6	3553.64	12981	7997.49	6672.32	5591.82	5594.2	6197.26
		3.19494		18389	22587.6	18362.7	17826	19565.9	14790.5	17160.4	25115.5	15291.3	18025	18368.4		6096.62	2862.33	10716.6	4024.89	4015.95	10303.7	7401.37	6116.58	4881.02	4805.57	6610.06
		3.37244		20222.6	22729.8	19130.7	20210.2	17816.6	17233.1	17713.5	23718.8	15011	17690.6	19105.3		4679.58	2825.14	7683.97	3322.72	3405.29	11232.2	5450.1	5733.19	5309.71	4525.18	5996.02
		3.54993		20433.7	18969.4	17778.8	19636	18964	18103.3	17499.9	19766.9	15653.2	16756	20413.3		4543.11	3136.16	6385.29	2967.99	4102.32	7971.11	5230.07	5843.04	5042.73	5058.02	4457.52
		3.72743		22907.3	20263.3	17000	21053.6	18403.6	16833.5	16704.8	17196.6	16044.9	17908.9	18508.1		3663.96	2873.12	7663.12	3425.55	3442.68	9056.38	5061.77	4671.77	5588.6	4334.64	4763.03
Mouse1_area4	ascV	X0		rY0	rY1	rY2	rY3	rY4	rY5	rY6	rY7	rY8	rY9	rY10	rY11		gY0	gY1	gY2	gY3	gY4	gY5	gY6	gY7	gY8	gY9	gY10	gY11
		0		2989.52	2582.86	2409.22	2436.07	2328.25	2275.29	2249.61	2537.1	2394.88	2499.53	2287.76	2624.01		4699.32	2884.97	2989.67	2952.74	2499.83	2968.57	2314.7	2340.12	3240.82	2240.65	3944.13	3132.46
		0.1775		2575.48	2579.93	2451.74	2254.01	2288.38	2331.04	2660.62	2462.44	2417.25	2864.23	2546.25	2514.71		3071.4	3260.8	3028.07	2844.18	2824.62	3076.22	2629.22	2403.95	2683.18	2235.28	3179.33	2860.43
		0.35499		2689.46	2615.35	2289.28	2459.56	2521.76	2279.79	2329.93	2424.53	2394.77	2457.89	2453.1	2642.24		3068.88	3394.95	4379.01	2140.65	2929.18	2161.58	2867.19	3568.5	2768.31	2811.65	2406.53	2391.16
		0.53249		2806.01	2460.12	2443.61	2573.92	2414.36	2509.87	2479.6	2497.65	2398.46	2822.88	2291.79	2506.14		3481.4	3337.36	3173.28	2144.05	2855.47	3527.46	2188.58	2487.35	2410.59	2418.55	4026.32	2364.28
		0.70999		2807.59	2675.37	2478.41	2451.49	2468.63	2316.37	2447.53	2732.57	2369.81	2955.73	2373.39	2585.41		4168.66	3288.75	3132.78	2474.91	2549.29	2452.01	2115.75	2582.65	2635.07	2876.1	3714.28	2634.53
		0.88748		2809.63	2929.14	2535.12	2359.16	2494.82	2301.64	2772.35	2687.14	2453.88	3219.99	2492.07	2582.32		2995.56	2536.12	3314.25	3186.43	2542.57	3138.99	3843.64	2279.68	3739.28	3400.43	3721.89	2367.04
		1.06498		3322.65	2975.14	2758.86	2391.61	2366.91	2427.77	3264.35	3794.53	3072.04	3051.32	2492.08	2802.73		4084.58	3118.57	3487.3	3520.11	3183.45	2883.78	6234.55	3677.09	6190.9	4480.23	5843.23	2593.01
		1.24248		7254.08	4230.44	2786.18	2747.61	2662.98	2694.08	8241.12	6130.42	3275.08	3733.75	2886.26	2674.8		6419.49	4229.97	4436.69	4100.99	3300.61	2304.05	9580.43	6638.12	6619.04	4220.37	11107.3	3737.95
		1.41997		21935.5	10301.2	2789.59	3043.26	4985.89	2892.1	18225	27893.2	3720.67	7008.34	2876.9	3237.07		11849.3	7798.49	8213.2	8022.98	4551.27	5949.76	16984.2	13004	8799.09	7459.88	15545.8	4600.75
		1.59747		49559.4	22242.7	4140.16	4331.03	13711.1	3629.13	40615.2	51627.8	4263.49	12451.5	3938.85	3454.47		18136.2	12259.7	18791.2	15738.9	8851.48	8523.13	28003.3	19480.2	13893.6	13668.2	25035.2	12304.9
		1.77497		63011.8	32712.2	6988.85	7048	23406.7	5253.68	51864.6	62942	10708.6	17718.7	5096.29	4557.44		18229.1	19504.5	26094.2	23949.5	17754.8	20779.2	33014.1	27358.5	25788	21934.3	32858.7	19470.2
		1.95246		63122.2	35155.4	16286.8	12042.3	32865.2	8434.4	54268	64652.3	20848.3	20520.3	8780.84	6598.39		16585.5	24952.4	31832.4	29394.4	24994.6	28427.2	28180.8	33405.7	37282.7	32186	31865.4	26623.7
		2.12996		58420.1	28124.8	29773.8	19063.9	35348.5	11416.4	50198.3	55848.5	50429.4	30257.6	14469.6	7598.38		16022.3	20073.2	32368.6	26264.9	27849.5	26816	23132.2	28004.4	43711.4	31609.5	29942.2	28732.6
		2.30746		38192.3	16378.4	43094.4	29480.7	29864.9	15202.5	29346.5	39002.2	57313.3	49450.4	22546.6	11179		11716.4	14590.2	24973.7	18141.9	21933.8	25128.1	15320.4	25518.8	40149.9	27615.4	19677.2	23404.6
		2.48495		24096.9	15079.3	53095.2	34670.2	22430.2	20442.1	18784.2	25179	63314.5	61066.7	28437.4	18242.9		11363.8	13003.1	17313.6	12923.3	14150.6	15557.8	11561	16728.6	30681.9	23305.7	19264.5	16269.1
		2.66245		19692.7	15982.6	51379.4	34623.6	17868.5	24767.8	20439.8	18854.8	60139.2	64997.5	29183.8	40986		8770.34	11928.4	16330.2	12378.5	11086.5	11447	7210.77	13432.9	25897.3	17320.2	15941.1	11587.3
		2.83995		22924	17269.1	36893.3	28074.8	18887.8	30309.4	19699.3	21775	44245.3	64899.6	27610.6	51016.6		6992.5	9678.23	14270.5	10563.5	7173.42	7318.04	8224.63	9829.53	19779.1	13860.6	13873	11221.9
		3.01744		22340.6	17151.7	30137.4	22763.2	19410.4	32519	19499	23853.6	32318.4	64119	21936	45109.3		7177.91	8938.6	12074.6	9326.74	7293.87	9347.56	5755.89	6855.68	16257.5	12545.1	11193.6	9868.1
		3.19494		21659.9	17046.2	20944.3	20631.4	18195.5	34598.8	20879.6	23397.7	22498.9	61054.4	20581.5	32943.2		7051.18	9507.26	9480.57	8937.3	6208.78	8657.59	6726.04	6654.23	19599.2	11976	9757.42	8803.38
		3.37244		20367.1	18780.3	19706	20898.6	19233.3	33953.7	19071.3	22223	20468.1	44980.1	19129.4	24651.4		5658.07	8666.72	9318.86	8796.85	6413.47	7519.55	9210.2	7004.01	19311.9	10521	10911.6	8227.69
		3.54993		20409.7	18792.5	18421.7	18998.2	18770.6	26021.1	19960.3	20509.6	21676	31370.2	19579	23077.1		4895.89	8706.69	7646.21	7557.19	5592.89	9844.65	7568.99	7325.27	23824.1	8174.6	10013.6	7092.67
		3.72743		19494.7	18598.9	18449.6	19174.6	16782.2	21500.7	21526.7	18879.6	19949	24495.2	18412.7	23150.9		7256.52	9999.98	7451.24	5944.9	5367.61	8101.61	5900.12	7627.91	17820	7929.21	8791.11	6138.46
Mouse1_area5	pV	X0		rY0	rY1	rY2	rY3	rY4	rY5	rY6	rY7	rY8	rY9	rY10		gY0	gY1	gY2	gY3	gY4	gY5	gY6	gY7	gY8	gY9	gY10
		0		2528.87	2948.26	2452.05	2569.68	2340.39	2513.27	2458.93	5379.54	6614.44	2743.91	3891.38		3591.76	2874.79	3515.11	3504.89	2474.76	2283.47	3041.09	6410.28	20510.7	2425.19	3322.05
		0.1775		2682.69	3663.89	2500.45	2491.84	2467.62	2628.43	2585.81	5768.22	5873.95	3049.16	4013.05		4429.23	2906.53	3411.57	3408.71	2584.95	2720.72	2223	9111.03	19422.2	3141.1	3513.94
		0.35499		2814.26	3847.24	2664.4	2706.67	2502.66	2656.68	2807.92	6474.29	5119.09	3331.72	4628.42		3823.75	3480.88	3439.18	3812.67	3511.29	2925.47	2267.26	15264	17924.8	3743.09	3769.3
		0.53249		3132.99	4306.77	2777.49	3095.45	2420.66	2557.16	2690.45	6985.46	4802.47	3992.66	4608.18		3977.22	3556.72	4002.24	3840.53	2803.17	2565.4	2285.38	19174.4	11496.1	3570.68	4341.65
		0.70999		3375.72	4879.46	2903.66	3770.74	2570.28	2642.02	2780.74	7704.81	4480.85	4522.55	4373.21		4213.79	4216.91	4499.9	5907.39	2735.52	2466.75	2596.84	21298.3	8843.69	4021.31	4399.33
		0.88748		3660.43	4635.8	3262.14	4561.28	2737.2	2849.35	3187.56	7874.38	4375.73	4516.94	4404.11		6295.83	4304.78	4168.15	7248.71	2853.2	3398.83	3284.49	25099.9	7990.59	4783.1	3838.16
		1.06498		4199.61	5134.68	3568.12	5997.71	3233.01	3238.97	3276.5	7287.06	4405.83	5211.81	5273.08		7236.35	3614.99	5074.2	7753.9	3223.77	4144.22	3461.92	29148.7	7561.07	4763.17	6178.22
		1.24248		6185.66	5560.55	4755.75	8179.44	3737.59	4265.14	4390.43	8702.17	4261.27	5011.42	7120.64		8664.22	5338.18	8743.86	8810.79	4846.75	4771.63	4353.11	31529.7	7688.91	5891.64	6997.96
		1.41997		9388.36	9420.56	8357.38	12661.1	5337.73	7158.97	6862.33	11957.6	5248.53	7950.48	10013.4		12337.6	6434.1	14188.4	14254.8	6621.95	6877.71	6126.66	31486.8	10227.2	7951.47	6724.74
		1.59747		16545.1	15513.7	16421.3	22751.2	7192.28	11963.5	9760.03	17208.3	6959.64	14152.8	13614.8		13522.8	6922.91	19811.7	22161.8	7887.34	9422.08	8905.97	29618.1	11331.2	11196.7	7612.41
		1.77497		22196.8	22510.6	27077.6	34781.3	8523.9	19003	15601.7	26728	10763.1	22475.8	19416.4		15644.6	8824.3	24321.7	24684.4	8634.67	12199.5	12460.5	27791.2	13525.3	15061	9629.77
		1.95246		22937.9	26239.7	38966.2	44383.6	8332.25	26030.9	23572.3	33467.8	17226.5	25797.9	22567.3		17696.8	12646.7	28253	30480.3	11992.5	16429.1	15539	27480.8	15373.8	17019.3	11905
		2.12996		19447.4	26268	40599.6	41975	8659.44	28385.6	27862.4	37106.2	21664.5	28105.7	25639.4		18503.5	14926.5	29560.7	36057.5	10677	18779.9	15822.2	24318.2	15262.9	14703.6	11162.6
		2.30746		16416.6	25288.4	32735.8	33076.8	11168.3	24799.5	27932.8	34209.8	24452.5	30682.8	23196.8		14915.8	17718.2	24578.9	33431.6	10146.4	14413.7	15473.8	22863.4	14132.3	12955.4	9633.26
		2.48495		15281.1	21214.6	24307.8	24614.4	15864.2	19658	25090.9	29335.8	24244	33559.2	19325.2		13144.9	13821.5	17920.8	24335	8043.79	10030.5	16171.3	17997	12619.5	7415.81	9008.74
		2.66245		15514.7	20821.2	20880.3	21812.2	23546.2	18556	22381.5	24421.9	21577.9	32876	17374.6		9217.32	10016.1	11273	13654.4	7931.55	7039.2	12480.6	10365.5	9258.11	6832.06	7919.9
		2.83995		15922.7	21663	19477.4	21346.6	30283.5	19955	20873.6	24734	21362.3	32219.5	17376.3		7974.23	8711.15	9109.46	8553.7	7267.38	5304.71	6254.8	7116.42	6265.38	5970.44	5456.49
		3.01744		16733.1	22541.9	20214.9	22216.9	31764.6	21394.7	20248.4	24922.7	23254.2	29982.6	16630.2		7730.86	7666.5	8347.01	6904.57	4237.99	4744.06	4469.73	5961.1	4559.08	4658.51	3745.82
		3.19494		19094.9	23178.9	20889.1	23662.1	30812.2	22079.4	20938.4	25496.9	23340.1	24925.5	17933.8		6090.31	7017.91	5067.7	5582.8	4239.67	4017.48	4082.9	4982.59	4065.61	5427.93	4886.92
		3.37244		19118	23295.5	21087	24665.5	26578.8	21917.2	21808.8	25761.4	23107.3	23878.8	17453.5		6272.08	5348.64	4819.99	4609.83	4802.51	4101.98	4200.02	4095.82	4683.04	4627.94	5326.46
		3.54993		19168.4	24393.5	19849.7	23657.9	27059	21030.5	21405.1	24517.2	24811.8	23938	18100.7		5887.45	5035.26	4684.73	4025.17	4382.43	3996.67	5238.39	4363.28	4739.51	4203.35	3688.24
		3.72743		19836.7	25309	20190.8	23587.1	25843.3	20872	20902.2	22859.3	24430.4	22196.8	17229.4		5623.6	4201.4	4452.19	4564.39	4300.47	3556.98	4170.16	3037.39	4748.84	3877.36	3919.6
		3.90493		20864.8	23848.7	19360	21727.7	25057	20440.8	20004.2	22555.8	23960.1	18719.1	15623.5		5296.26	3998.49	4496.95	5273.5	4993.31	4036.65	3239.87	4132.14	3982.79	4283.31	3693.05
Mouse1_area6	pV	X0		rY0	rY1	rY2	rY3	rY4	rY5	rY6	rY7		gY0	gY1	gY2	gY3	gY4	gY5	gY6	gY7
		0		3280.4	5157.94	2680.25	2321.51	2206.47	3257.17	2345.74	6875.8		2501.17	7576.6	3160.11	2578.4	2264.42	6704.81	2496.72	14918.6
		0.1775		3030.76	4032.93	2950.54	2378.01	2196.73	3222.38	2433.15	7003.82		2652.67	5848.97	3054.59	2438.21	2421.64	6873.78	2513.1	18600.9
		0.35499		3232.24	3080.43	3083.85	2406.95	2287.05	3318	2366.24	5850.18		3505.52	5250.85	3668.09	3013.59	2663.9	5740.9	3354.36	20538.4
		0.53249		4153.14	2945.04	3284.15	2685.23	2294.72	3217.34	2389.6	4346.15		5216.54	4301.83	3940.56	3289.63	2907.91	4765.87	4054.64	25168.5
		0.70999		5353.25	2968.06	4123.7	3167.14	2227.49	2784.26	2613.48	3281.23		5986.01	3465	4766.94	4691.72	2584.81	5078.88	4041.88	33342.8
		0.88748		6706.62	3542.44	4657.75	4323.05	2676.5	3095.34	3192.66	3549.34		7714.2	3875.38	6142.73	6366.84	3476.03	5053.93	3941.98	36924.4
		1.06498		6576.55	4094.41	4806.64	8460.24	4598.48	4621.27	4972.98	4834.02		9286.43	4084.55	6366.46	7077.96	4809.57	6636.64	6546.15	42020.4
		1.24248		7565.27	5234.06	5003.64	14648.7	7628.66	8616.68	9210	7866.68		10744	5115.13	7572.08	9155.55	8483.96	9542.66	10843.2	41976.3
		1.41997		10937.9	8037.78	4997.51	24214.1	12146.8	13477.8	16347.2	13833.3		13516.4	7691.58	8662.63	14727.4	15752.4	15874.5	16066.6	40939
		1.59747		18248.7	13896.7	5063.01	33911.3	19462.2	20558.1	24577.8	23894.9		18251.2	11314.8	8634.66	19621.5	24848	23055.1	23645.3	40200.7
		1.77497		26255.7	22713.8	5468.51	44972	28198.7	34612.8	34319.5	38010.2		19687.1	16488.6	10188	22714.5	31590.6	33704.9	28057.5	37593.7
		1.95246		29053.2	30568	6202.28	56453.7	34596.8	48340.8	41336	51190.6		19386.3	20641.1	10111.1	28132.2	33294.6	45030.5	31281.8	36543.1
		2.12996		26341.3	31176.1	7556.93	61390.6	36727.7	54286.7	37626	51856.1		15717.1	22281.7	11433.2	26795.8	31007.7	51836.8	34172.5	34395.4
		2.30746		21633.5	27928.3	8258.84	60148.7	33045	52839	28135.9	41704.7		11183.3	14472.6	11879	21456.5	22757	59090.6	32662.7	29183.3
		2.48495		19780.7	24337.8	8943.98	50222.4	26447.7	38530.6	22022.3	31202.9		10212.4	12402.6	10084.8	15729.5	17245.7	54942.4	24535	26129.8
		2.66245		21749.1	24531.5	10553.6	38186.7	21104.1	25036.6	19201.4	22286.8		7679.04	9620.94	8993.44	10631.6	14064.6	39207.9	18695.7	20017.5
		2.83995		22559.9	24746.4	13974	31517.2	21844.1	21865.5	20076.1	19675.4		5293.53	6808.42	7136.69	7757.69	10663.8	27338.5	14440.8	11605.4
		3.01744		22450.7	24172.4	21450.1	28528.2	24571.7	23831.8	22220	20950.7		4926.37	4978.07	6258.13	6572.26	7089.63	16686.5	10330.3	7096.81
		3.19494		22774.1	23580.4	27161.2	27544	25190.4	24750.8	24173.8	20185.8		4080.06	6151.16	7176.25	6037.25	6022.62	9380.82	7736.73	5694.39
		3.37244		21486.6	22137.1	33475.4	26176	25470	24760.3	24605.4	20463.7		4504.88	5576.41	9106.65	5821.84	5303.87	7640.84	5951.94	5888.85
		3.54993		20631.5	20883.1	32677.6	26720	24241.3	25227.6	24715.6	20405.4		4525.54	5221.41	8332	6064.25	5603.31	7556.79	5647.93	5997.1
		3.72743		19224.7	20614.1	29323	26972	23209.7	23719.3	23203.3	19295.7		3653.95	4999.11	5973.51	7058.48	5596.11	6137.7	6939.6	5715.32
Mouse1_area7	pV	X0		rY0	rY1	rY2	rY3	rY4		gY0	gY1	gY2	gY3	gY4
		0		3258.53	2520.44	2278.95	2441.56	2352.27		5940.77	3320.12	2949.15	2562.59	3213.94
		0.1775		3382.23	2571.98	2372.16	2396.1	2337.32		6078.84	3166.66	2688.28	2351.29	2862.74
		0.35499		3609.64	2518.01	2656.73	2489.29	2332.07		6684.34	3242.68	2589.34	3414.01	2576.19
		0.53249		3416.97	2617.87	2323.57	2482.64	2565.28		7028.81	3593.45	2203.78	3278.5	2582.33
		0.70999		3916.48	2691.88	2385.6	2666	2862.53		8571.4	3900.86	2086.22	2991.63	2994.72
		0.88748		5755.92	2659.53	2872.13	3079.37	3487.84		13485.4	2882.16	2398.76	3012.64	2904.95
		1.06498		10067.7	2915.44	2613.11	4125.9	4347.63		21484.3	3300.45	3291.14	3419.84	4790.35
		1.24248		16176.4	4957.62	2890.69	6565.13	7373.9		29649.3	3609.66	2650.31	3881.89	5054.38
		1.41997		26756.8	10271.7	3555.97	11885.7	13031.7		35905.5	4794.15	4118.53	3849.67	5224.4
		1.59747		38485.5	19436.7	3816.12	21898	21519.2		34031.8	6319.45	5076.36	5609.94	6178.29
		1.77497		48519	33211.1	5013.72	32359.7	31606.1		37441.2	5790.33	5792.01	6454.23	6467
		1.95246		49195.8	45368.7	8116.22	36384.2	35027.6		36244.6	5819.53	5866.81	5382.07	6108.82
		2.12996		41015	45193.8	13060.8	32488.8	30577.7		31545.3	6096.38	6044.97	4968.88	5243.44
		2.30746		31208.3	35509.9	20443.5	25376.8	23194.5		22108.1	7513.31	5214.13	4569.45	4271.23
		2.48495		23933.1	23532.8	28153.4	20024.2	19352.5		17414.5	7177.68	5568.43	4242.73	3628.22
		2.66245		19990.5	16762.5	31638.4	19346.6	17841.2		13121.8	5577.68	5408.55	3999.52	3104.2
		2.83995		19779	12876.8	29337.8	19690.9	19315.7		12280.5	4321.43	4673.02	3881.46	3485.51
		3.01744		21103.7	13067	24073.1	20765.2	21207.3		10042.9	4582.85	3385.65	3833.53	3172.66
		3.19494		20066	13683.7	20864.6	21648.6	21214.8		9204.99	4126.8	2821.77	2950.82	2663.81
		3.37244		20212.2	13590.2	15977.4	22267.9	21622.2		8144.23	5303.41	2573.81	3450.93	2558.21
		3.54993		20809.1	14510.1	17515.1	22324.7	20841.5		7784.76	5776.76	2802.51	3165.93	2687.65
		3.72743		21377.3	14478	18604.3	21454.8	20608.6		7394.83	4679.1	3972.45	2642.56	3200.85
		3.90493		19986.9	15588.4	19217.7	20020.2	18785.1		5918.12	3812.81	3783.82	2778.54	3334.84
Mouse1_area8	ascV	X0		rY0	rY1	rY2	rY3	rY4	rY5	rY6	rY7	rY8	rY9	rY10		gY0	gY1	gY2	gY3	gY4	gY5	gY6	gY7	gY8	gY9	gY10
		0		2687.8	6611.67	8513.4	2569.1	2513.47	2282.25	2643.83	2465.34	2932.11	2594.17	2697.18		2565.51	12342.4	11073.5	3129.66	2519.5	2558.77	3178.67	2384.3	3964.13	2856.17	2776.8
		0.1775		2781.62	4518.51	5561.24	2924.78	2564.71	2467.88	2428.32	2369.35	3211.76	2698.43	2525.55		2990.43	6356.09	8252.23	3135.77	3622.45	2477.86	2797.96	3137.94	4288.66	3386.38	2274.79
		0.35499		2931.98	3864.08	4260.86	3222.4	2377.76	2445.54	2422.61	2481.39	3452.63	2656.69	2730.95		3865.84	4766.98	7517.39	3638.43	2357.63	2833.69	3689.26	3454.02	3803.15	3316.89	2975.11
		0.53249		3075.8	3446.51	3673.02	3405.45	2970.39	2422.67	2815.86	2551.27	3687.92	2900.53	2935.85		3726.32	5161.42	4426.36	3590.26	2453.32	3025.09	2795.18	3680.62	5760.33	4134.73	3190.57
		0.70999		3641.54	3462.79	3382.06	3133.34	3004.49	2699.11	2436.72	2604.36	5255.16	3147.85	2918.99		4623.74	3235.17	3145.55	2957.82	2622.93	3431.51	3192.49	3107.75	5019.85	2946.99	3170.99
		0.88748		4220.74	3208.6	3204.22	2918.56	3635.64	2573.41	2789.16	2865.76	6405.66	3175.66	3103.24		5023.72	5413.8	3642.37	3047.28	3309.12	3907.42	2301	3003.79	7872.63	3244.06	2809.27
		1.06498		5499.04	3600.64	3448.31	3038.64	4952.69	2499.17	2834.37	2822.16	6869.28	4046.31	3146.84		6914.48	4312.38	4012.27	2995.88	3806.39	3995.02	2724.73	3261.28	9928.76	3824.46	3156.55
		1.24248		6645.39	4702.97	3705.55	3530.9	7761.06	3018.86	2881.32	2731.23	8051.45	7687.05	4077.48		11448.2	6565.26	3070.86	4115.26	6064.57	4556.49	3875.37	3338.11	10289.4	5339.21	4215.14
		1.41997		9328.82	8060.39	5386.67	6906.07	12357.1	3155.3	3725.39	3889.79	6904.86	14465.1	7506.77		13465.7	15772.1	7793.32	4980.34	9263.68	6891.12	5899.69	5547.76	11806.7	6222.48	4440.56
		1.59747		13565.9	18852.1	8346.5	18003.6	15546.2	5127.24	5176.04	5235.61	10913.7	27848.6	11850.6		16480.2	25088.1	16032.6	14819.7	10338.7	10443.5	11074.1	9989.43	20163.3	9686.4	10575.4
		1.77497		19521.6	30631.2	12324.4	29909.3	24498.6	7896.11	6721.79	9515.46	11536.3	44051	18016.2		27364.6	26374.2	24227.7	21084.1	16319.8	15144.3	16001.1	16162.1	20998.4	19957.2	22265.9
		1.95246		29181.5	48812.4	21999.9	39587.6	23053	10997	7554.19	10221.3	11838.2	57550	29998		31023	37801.9	34273.6	32413.7	16275.7	19415.2	16223.9	18502.3	26573.2	30053.3	28872.1
		2.12996		36424.4	47063	25118.7	42594.1	25300.9	13185.5	11825.9	13593.5	16106.4	55923.4	38585.2		32411.2	39507.8	38239.4	42033.3	15055.5	14264.5	13903.8	16398.7	28291.4	25610.1	32215.4
		2.30746		36762.9	39800.9	29148	39905.3	27372.8	15589.4	13052	15191.4	17758.5	54369.9	47515.3		30770.2	37395.8	40206.5	30932.8	12488.3	11848.1	11860.1	15027.2	25956.7	26772.7	25954.4
		2.48495		27684.7	27851.1	25416	29658	25419.4	16898.5	19210.3	19196.1	19809.2	36165.5	43659.5		26346.5	27506.8	32399.1	22777	8779.3	11148.5	7296.04	9418.02	19721.1	18344.7	20158
		2.66245		22922.7	21287.9	29167.1	24450.7	23324.8	23589.9	28841.7	29928.9	24430.5	24788.5	36660.2		19682.4	14286.1	15385.1	15408	6647.34	8101.03	6473.62	7388.09	13889.9	13768.4	14747.6
		2.83995		20905.5	23669.6	33286.8	25649.4	22896.4	29988.9	39525.6	43742.4	29465	22316.6	28159.5		13981.6	11685.3	13977	10272.8	7936.83	5490.39	6353.32	5271.4	14865	9620.95	11026.5
		3.01744		24855.6	24689	40957.2	26071.8	21567.1	31605.8	40742.2	45010.4	33257.1	22764.2	25077.2		8969.64	12812.7	8855.8	8216.16	6783.13	4102.73	8328.4	6413.22	14336	8020.96	8473.62
		3.19494		27311.2	26245.9	45238.6	24545	22482.2	30306.9	32530.9	37841.6	36364.7	22372.7	24685.8		7795.66	10805	8224.64	7864.45	4496.01	4066.55	7867.35	5098.69	12419.8	7000.42	8768.91
		3.37244		28363.4	22681.1	38890.8	28106.8	22744.8	25606	23431.3	28195.6	29655.6	22092.6	23253.6		8597.96	10197.3	9597.44	6675.75	7795.75	5429.42	5799.06	7273.75	10730.6	5650.26	6693.54
		3.54993		26854.7	23829.1	29850.4	29789.1	21007.2	20688.1	23329.7	23072.8	25231.9	22615.5	23113.8		8181.6	7038.54	8287.41	6125.1	6359.65	4476.64	5743.19	6914.18	10380.5	6080.93	7698.6
		3.72743		26147.9	22269.2	25527.2	27072.8	19483.2	18626.5	21341.2	23727.8	21517.8	23112.1	23871.2		6470.48	7202.76	10329.6	5349.03	7615.41	4003.47	6232.85	5822.05	8944.68	6015.01	4533.08
Mouse1_area9	pV	X0		rY0	rY1	rY2	rY3	rY4	rY5	rY6	rY7	rY8	rY9	rY10	rY11	rY12	rY13	rY14	rY15	rY16	rY17	rY18	rY19	rY20	rY21	rY22	rY23	rY24	rY25	rY26	rY27	rY28	rY29	rY30	rY31	rY32	rY33	rY34	rY35	rY36	rY37	rY38	rY39	rY40	rY41	rY42	rY43	rY44	rY45
		0		1740.56	1384.72	1616.63	5073.91	1230.56	1405.21	1307.57	2064.54	2242.43	1401.61	1973.06	4863.52	4413.17	12688.3	1975.3	3285.24	7592.82	3615.7	1899.3	1819.49	3520.66	1639.65	2688.38	1308.69	1283.67	1445.91	2149.77	3192.88	6181.57	4153.95	2646.95	3195.11	4379.79	3078.71	3359.74	3382.6	3230.49	2829.91	5083.86	4395.83	6108.4	3947.32	2648.78	4588.98	3439.23	4163.92
		0.18921		2236	1772.66	1672.93	5229.71	1169.53	2193.21	1466.83	2538.75	2537.41	1296.02	2064.95	6031.23	4537.19	20410.9	3355.3	3155.59	8448.81	5122.02	2058.81	2038.74	4663.08	1729.94	3294.95	1296.73	1366.88	1332.37	2859.85	3380.84	7526.4	5218.24	2865.56	3561.87	5486.59	3186.64	3515.49	3810.4	3507.73	3420.33	5908.23	6305.39	7204.85	4188.4	2639.97	5040.51	3408.94	5368.81
		0.37842		2547.29	2207.37	2138.76	6259.65	1230.83	3643.01	1723.72	2915.56	2797.97	1543.57	2577.37	7702.19	3996.93	25934.1	5044.47	3170.28	9488.58	5687.16	2353.33	2365.2	7820.31	1611.08	3755.63	1772.42	1896.78	1221.48	3803.09	3793.28	7636.9	6949.12	3661.37	4327.84	7093.16	3565.05	4087.3	4515.11	3621.25	4690.78	6557.85	7147.2	9820.91	4623.25	3272.27	5260.77	3454.59	8506.54
		0.56763		2952.6	2223.32	2148.09	6419.49	2000.88	4164.27	3201.65	3448.62	3370.36	1623.49	2836.44	9034.86	3412.18	26279.7	5858.54	2947.92	9761.54	6665.77	3594.29	2730.25	9389.8	2060.78	4227.16	2027.37	2552.47	1426.42	4956.39	5501.44	8081.33	8471.23	4553.07	5665.24	7812.66	4288.18	5280.16	4890.16	4216.48	5641.15	6998.81	7673.89	13396.5	5590.41	3879.51	5979.82	4313.89	10393.9
		0.75684		3310.6	2608	2442.33	6550.75	2462.81	4317.21	2614.17	3783.8	3987.93	1546.27	3265.13	8400.25	4099.25	22366.8	6668.69	2597.01	8001.52	6537.22	5683.66	3681.02	10314.3	2908.51	4722.17	3401.49	3117.27	2175.92	6334.85	6943.19	7863.55	10098.9	5849.55	5572.51	7884.29	5581.46	5599.41	4852.32	4731.98	6405.48	8391.3	8917.69	15742.2	5973.06	4680.76	8200.07	5678.3	12188.4
		0.94604		3234.41	3359.93	3414.49	7447.28	2709.24	5683.26	2609.66	4469.5	5565.03	1842.39	4138.84	7973.39	8852.27	18991.5	10768.1	3956.51	7300.57	5618.18	7595.39	4204.41	8524.53	5132.39	4723.07	5496.29	3417.72	3139.6	7082.64	7140.41	7939.06	13295.5	6980.54	6357.03	8383.37	6905.94	5595.74	5490.62	6114.71	7007.76	9827.25	11019.4	16464.1	6068.32	4674.68	9587.27	6118.33	14714.1
		1.13525		4095.77	4928.11	4695.29	7263.33	2955.79	9137.07	4632.08	5750.83	8729.66	1949.91	5335.47	9679.25	18824.4	17873.2	19622.1	6334.16	7800.89	4800.08	7097.11	5137.86	7653.93	8559.26	5771.73	5238.06	5059.31	4149.3	9737.23	5778.49	9541.83	19867.8	7333.57	7111.33	9574.32	9048.44	6931.42	6031.73	9540.87	7841.68	11807.1	13492.6	17477.2	8302.39	4443.68	9983.55	7139.69	17308.8
		1.32446		4635.43	6587.12	5600.42	6809.36	4924.84	21024.4	19286.6	7598.84	11091.4	2259.54	6524.56	16049.3	31931.1	20141	33185.2	7942.17	13622.5	6392.06	6865.86	6979.54	8842.06	14145	8613.13	8214.33	11198.2	5043.03	18119.4	6324.74	13928.2	30434.4	6986.05	8447.21	17008.9	11256.4	12008.8	7304.9	12632.6	10292.7	18978.6	19971.8	19869.9	15774.7	5082.86	11492.8	10655.2	26040.3
		1.51367		6963.16	7838	7565.46	9390.11	7207.46	34686.1	44624.4	12397.4	20372.6	2986.88	9268.67	28647.2	38146.1	22371.1	43911.4	8978.71	27678	12900.5	11955.8	9662.78	11794.4	22938.4	12867.8	21139.7	25465.8	6857.47	31394.9	12571.7	24503	38670.6	7914.73	10953.5	37693.7	19321	30757.9	9067.75	19444.5	16359.7	28492.5	30316	20632.3	32777.1	5882.04	20289.8	16888.8	35870.1
		1.70288		8848.62	10432.3	7373.09	9713.69	10770.7	51270.3	64217.7	19542.2	43880.4	4069.42	14048.4	46887.7	46016.3	21867	51923.4	10668.2	40356.8	23241.8	32816.8	12865.7	12097.7	33707.8	18745.2	48675	41600.8	10046.8	43934.8	28320.1	39096.3	43285	9313.64	12295	60775.1	35868.9	50718.7	11587.1	27951.7	26495.9	40405.1	49323.2	21515	51530.9	7080.33	40318.6	27430.1	48266.3
		1.89209		10819.7	12350.5	7940.23	12148.5	10222.6	49666.1	64259.4	35320.1	60367.6	5442.74	18867.6	60198.5	54937	20324.5	58983.6	13969.9	51642.1	32808.3	54359.8	15268	11440.1	52823	28221.7	61338.4	52320.3	13193.6	50880.2	51443.9	50555.2	46090.1	10726.3	15256.7	64740.2	54672.9	59487.6	16116.4	34930	35610.8	49151.7	53124	22796.5	62339.8	9209.26	56878.9	33146.3	51843.9
		2.0813		15094.5	16508.2	10233.8	15001.1	11666.1	47946.9	60914.3	48251.7	64497.6	6390.76	22771.3	59865.4	59011.5	22775.4	63545.3	18769.6	49813.6	30972.2	60827.3	17271.6	10943.9	56750.1	33338.6	65080.9	59333	17449.9	55404.7	52877.8	51841.4	48412.6	13317.4	23627.3	65038.9	64399.5	59988.7	20803.6	35070.2	39339.9	50344.9	54917.9	24337.5	60447.7	11309.2	60124	33533.7	54574.2
		2.27051		21341.7	23618.6	14684.4	18319.4	17250.6	46790.6	44536.8	48991.2	63155.1	9131.8	28672.2	55275.4	57761.9	30252.8	64859.6	25029.4	38777.2	31026.3	50532.5	20200.7	10877.8	63126	34037.5	63143.5	56107.1	26161.1	60756.3	49341	46167.5	46715.4	17982.1	38961	63433.6	62332.9	51448.5	22491.8	44136.8	36671.5	42262	39559.9	26920.4	49086.8	14907.5	56933.8	32483.1	52337.3
		2.45972		35265.8	32746.2	24611.3	22814.1	26058.8	40303	29109.8	43430.3	56960.1	13932.9	29367.5	47050.5	48557.4	50167.9	64288.2	32977.7	31512.7	29935.4	39927.2	24319.7	14035.3	63197.2	33437.6	62831.5	52442.7	39170.9	60807.1	38993.3	37441.2	41766.4	24093.3	56007.7	53459.1	54033.3	41171.4	25023	50470.9	29065.5	34691.1	28039.9	32576.8	39222	22846.2	48421.9	28640.9	41435.6
		2.64893		51995.5	42378.1	39897.5	29011	35152.1	36622.2	23342.4	35994.7	39218.6	22221	37735.6	38005	38597.6	64863	62663.1	41346.2	29982.1	28396.3	31101.8	31732.4	21458	62363.2	33848.1	58689.7	43492	47238.8	50779.8	30234.8	29093.9	34192.6	30996.2	62384.1	36080.4	35899.9	35371.3	31077.4	57990.7	24204.9	32122.7	23883	42792.4	35168.3	39747.8	36850.7	24656.4	32040.2
		2.83814		61275.9	48451.9	49728.1	38197.9	40431.8	31492.1	23639.5	31952.5	33888.5	30439.7	44760.5	39365.6	34204.6	65329.9	56701.8	49229.4	29626	27285.9	28479.8	40707.4	33093.5	55770.2	40105.9	43524.7	32637.5	45712.5	39503.7	25879.4	25291.8	30059.1	35507	53297.9	31693.4	26898.7	34305.9	42596.6	58715.4	24060.2	30023.2	26565.8	54515.6	33379.9	56703.4	30567	25758.4	27083.5
		3.02734		61866.4	49651	48145.2	53649.8	38963.1	28141.1	25063.4	31909	34445.5	36703.3	49276.7	46465.5	33619.2	65535	47947.3	54201.3	29094.4	24947.1	27233.5	48948.8	41871	38628.2	51269.7	31302.2	27609.4	39733.5	31762.5	27472.8	23399.5	29264.8	33165.2	44441.6	32508.6	24794.7	31994.5	58021	55589.7	25392.3	28137.4	23747.2	58436.3	32314.3	59222.8	27185.5	30342.2	28297
		3.21655		53524.9	46871.7	40535.3	62848.4	34167.1	27426	28711.6	33292.1	34272.6	37607.2	51891.8	51243.9	36161.8	65535	39947.1	53211.9	32435.3	26528	29249.9	49843.6	46479.6	24568.9	58823.9	25816.5	25493.5	32232.3	31010.2	27695.1	22405.7	30046.9	27424.2	36706.1	31424.7	27236.8	33295	64362.4	44101.9	27769.4	27982.6	27071.5	59060.4	34497.3	54878.2	27030.6	37798.4	29100
		3.40576		37701.7	40213	29586.1	64316.9	30198	26842.5	30315.4	34022.3	32245	34545.5	47490.3	51013.9	36010.8	62705.2	37385.7	46677.6	31801.4	26674.2	29304.1	45743	43467.4	20175.9	59591.9	26457.4	25535.2	30031.4	32020.9	26832.8	21899.5	32357.3	24023.7	30970.4	30133.2	30463.8	33690.6	65267.1	34322.7	29293.1	27384.3	26775.7	56375.2	34870.9	42682.8	28144.7	45507.8	31689
		3.59497		28207.5	34838.9	27459.2	62088.3	30986.4	29108.4	28815.6	32770.6	31916.1	31438.1	40977	46862.8	33448.5	52359.8	34542.1	41058.4	31731.2	26250.9	27992.9	40304.4	39429.3	19111.8	54282.4	30398.8	26176	30153.8	31843	26724.9	22286.3	33633.4	23729.2	30463.7	29850	34028.3	35269.4	65535	31977	29009.2	27730	27391.9	47424.5	34638.1	34126.7	30026.9	53502.2	33704.8
		3.78418		28225.4	32181.2	29472.5	47200.4	31260.8	29192.7	28917.3	33093.6	32793.8	29940.2	36316.3	42417.4	30446.7	38718.8	34192.9	38164.6	33063.4	28272.2	28092.7	36304	31390.3	19421.1	45568.2	33712.3	27805.2	34277.5	29861.2	27527.7	21845.2	33052	24613.5	29246.9	28958	36486.2	33827.4	64498.5	29204.2	29579.4	27817	31045.3	37268.8	34213.8	27923.2	29649.1	54906.2	33179.8
Mouse1_area9	pV	X0		rY117	rY118	rY119	rY120	rY121	rY122	rY123	rY124	rY125	rY126	rY127	rY128	rY129	rY130	rY131	rY132	rY133	rY134	rY135	rY136	rY137		gY117	gY118	gY119	gY120	gY121	gY122	gY123	gY124	gY125	gY126	gY127	gY128	gY129	gY130	gY131	gY132	gY133	gY134	gY135	gY136	gY137
		0		3844.19	2282.18	2414.83	1561.67	2645.55	2516.34	1636.97	1791.86	1455.66	2463.88	2188.93	984.804	6173.26	4205.68	6497.25	4698.61	1651.08	13447.1	12406.2	2366.3	35244		10235.5	6752.62	6987	3273.11	5354.22	5111.8	3157.27	4363.15	2650.1	2902.05	4057.12	3292.32	6269.57	3094.87	4805.82	3937.05	3740.18	18194.3	7217	2530.51	7829.85
		0.18921		3722.26	3110.74	2734.05	1924.24	2523.85	2827.29	1610.17	2373.01	1458.15	3064.39	2297.87	1000.86	6642.23	4894.48	7551.76	4667.38	2213.48	16549.6	10512.1	2561.47	62450.1		8511.07	7442.2	5790.12	3409.86	4848.53	6275.11	4081.14	4395.34	4087.57	4810.06	4169.68	2311.5	7866.13	4287.81	3754.89	3440.53	3494.64	18238.7	6624.47	3680.13	14090.1
		0.37842		4002.44	3917.19	3490.27	2399.59	2337.98	2794.61	1421.03	2711.84	1639.15	3650.6	2626.5	1243.26	7352.41	5807.07	8408.13	5708.2	2742.14	17587.2	9856.21	2881.62	65535		10626.9	12404	6387.5	4207.83	3922	7698.03	4719.45	5002.97	3166.3	4260.73	3293.11	3346.71	7260.63	5686.15	3521.74	3710.33	4705.31	15175.5	7336.9	2764.95	27417.9
		0.56763		4159.02	4619.62	4299.61	3119.72	2313.91	2763.04	1714.66	2735.3	2018.65	4046.51	2656.46	1657.8	7962.58	6885.8	8140.65	5886.77	3409.49	16684.5	9498.94	3252.31	65535		11147.3	12375.7	8131.12	3129.42	3671.9	7431.9	4013.66	5238.94	2972.49	3046.78	3660.07	2945.96	6495.94	7883.4	4862.88	5380.78	4489.87	17043.6	7445.01	2416.93	37992.8
		0.75684		4693.71	5032.58	5089.22	3574.68	2249.78	2764.04	2291.42	2475.99	1977.33	4339.09	2658.92	2175.53	8610.15	8944.38	9072.81	6127.11	3922.15	14167.9	10475.8	4328.58	65266.6		11845.5	8034.45	5425	3485.91	4185.96	5315.51	5282.38	4537.81	3903.99	3454.64	4114.19	3641.06	6099.78	12664.5	5672.53	5620.48	5018.23	16380.2	6691	4170.36	45987.9
		0.94604		4801.88	5786.84	5605.31	3529.38	2402.59	2700.14	2665.6	3489.04	1948.24	5698.73	2910.26	2131.38	9208.99	10696.2	13166.9	10367.1	5604.65	12254.7	9926.69	7656.64	53540.4		16075.2	10438	10453.9	5339.77	4453.02	4668.89	4455.43	4601.83	3928.3	4077.27	6114.99	2786.54	5850.59	16531.1	9120.04	6348.25	4267.94	15988.7	7817.69	9043.89	46003.9
		1.13525		4784.4	5939.52	6905.72	4060.1	4912.71	3345.24	4640.87	5830.82	1847.93	9083.97	3872.39	2721.62	10715.7	13828.1	21603.8	22385.4	8318.81	12082.9	11158.9	11696.9	35667.9		17960.2	13322.8	8919.09	4512.05	6771.68	5616.15	5472.94	6733.85	5018.88	5667.72	6144.16	3801.33	8515	17696.7	12024.7	9090.43	5186.27	13957.1	6915.92	14347.6	47560.1
		1.32446		6219.22	5663.22	7011.02	7039.33	11998.8	6141.69	7846.68	11118.3	2847.57	14059.8	5451.07	3440.22	13169.2	18334.7	32178.6	35286.7	10034.5	12381.6	13597.6	17602.9	28690		20058.8	11253.5	9013.79	5757.38	7816.87	8001.73	6455.47	10494.9	5785.07	8518.55	7378.9	7989.85	13594.7	19506.6	16392.9	13404.8	4570.37	17563.2	8360.1	19144.8	52383.5
		1.51367		7115.52	5807.48	7544.45	19142.7	31099.2	15805.2	15921.2	20963.6	4748.05	18448.6	8584.53	4215.78	15923.4	21968.9	40639.9	44798.3	14194.5	11492	19807.2	27472.2	28038.3		31709.7	13707.6	13667.1	9366.28	18363.7	12732.4	12374.8	16542.8	6580.89	13429.1	11123.8	14648.4	14840.5	19454.7	24106.7	18405.4	5833.44	16377.2	6646.88	25198.1	51921.2
		1.70288		8812.94	7565.53	8492.64	44065.6	58500.1	35726.3	28058.5	36324.4	8325.03	28195.9	14268.1	6374.22	19404.5	25616.7	43605.5	37108.2	25208.1	11757.7	31956.9	51331.3	26829.9		39256.9	23974.6	16995	15911.5	40941.5	23574.3	20720.6	28032.5	11312.2	18578.9	20576.5	23542	15930.1	14689.4	28367.3	23466.2	8482.05	16873.1	9094.04	31729.1	51065.4
		1.89209		12430.2	8589.32	9167.84	61212.7	65463	51842.2	41232.8	53796.9	12570.6	37526.7	20098.1	8063.91	22859.4	26333.4	40285.6	30149.5	40604.1	12900.4	62961	65302.6	27039.3		43590.8	29801.9	20442.2	31021.1	50002	38985.3	32963.6	34690.6	18058	24272.6	28370.8	34800.5	15734.6	14577.1	26817.5	27685.9	9214.65	17300.1	9378.74	40493.4	45346.8
		2.0813		17612.1	11207.3	10933.1	65535	65213.6	61325.4	44903.6	60846	18105.8	50912.8	21334.1	12259.4	22903	26853.7	37807.2	22166.4	56093.6	13779.9	65535	65535	28196.8		46411.3	34742	23848.5	44506.6	41145.4	46490.4	40953.7	35159.9	21679.2	24897.5	31831.4	53935.5	14910.2	12816.2	24979.4	25520.4	9809.68	16561.8	17094.2	42437.2	46478.4
		2.27051		20271.5	16988.2	17561.7	65535	52759.3	47276.5	42175.4	61676.2	26889.5	56892.3	20826.6	20931.5	22316.6	28453.2	36473.8	18061.1	64131.8	14670.5	65535	65535	32487.3		45600	40390.5	25419.3	44040.8	30867.7	38593.1	39027.1	29053.1	26932.1	21756.4	30465.3	56444.4	14710.8	12820.2	22492.2	22420.3	12588	17285.7	20658.7	34737.1	42181
		2.45972		23210.9	31292.7	26104.2	60064.9	35758.6	33929.2	31471.1	51456.1	46422	50212.7	22329.4	35241.4	23803.7	28553.3	35964.2	17336.3	64187.4	17089.5	64839.6	65535	45535.3		37117.8	34932.8	25696.7	47131.5	21133.3	22552	34710.5	25189.6	26830.9	14492.5	22043.4	49347.9	12726.3	9831.66	19347.5	21445.5	12470.5	16105.5	18272.4	32548.1	37018.4
		2.64893		24264.9	52731.7	39110.3	41045.9	29806.5	25135.5	25057.7	38584.6	62872.6	39033.2	29387.2	41470.7	29880	28727.3	37441.7	18759.7	63150.9	21992	47749.8	65535	60433.7		29672.7	27904.4	18881.1	31373.9	12860.8	12471.3	23314.5	19100.4	20311.9	9408.05	12938.5	36693.8	10293.1	7690.43	16201.8	14713	13638.2	16213.3	19158	29010.3	26806
		2.83814		29273.1	64088.9	46620.4	29547.8	30184	25704.6	24072.4	33436.3	65535	30315.8	35026.3	44706.3	40733.9	30371.3	38109.2	21270.4	55500	32470.3	32128.5	65535	64609.8		20059.9	27768.1	20309	20341.5	10573.3	9157.27	14384.6	13666.3	14329	11761.3	11407	25573.7	8598.48	8303.73	13362.1	14375.6	12255.4	14517.5	15385.5	24191.5	23018.4
		3.02734		36369.2	65331.9	57831.8	25674.1	29811.9	26343.2	28234.7	31540	65529.1	27640.7	34434.8	43154.4	47818.6	32749.8	40172.7	27202.4	53743.1	46869.9	26004.9	65535	64793.1		18305.7	23095	15631.9	14556	8607.86	7813.74	9105.12	10263.3	13230.6	9180.12	11257.4	22373.8	8407.12	10132.4	10179.2	12021.9	13564.9	16961.9	11947	18081.1	19882.3
		3.21655		39509.7	62696.6	52697.7	27540.6	27501.6	24764.2	30425.3	32394.5	64141.3	28087	35049.8	37008.7	51238.3	37943.7	43178.9	32469.8	51668.5	57831.2	23726	64587.3	62844.3		16510.8	19325.5	13658.9	11331.4	6931.94	11469.3	10159.8	10257.5	14003.8	9408.74	8699.92	21182.8	9492.91	9012.47	9774.68	12145	14464.1	18252.5	14585.6	18897.7	17482.2
		3.40576		36121.5	48046.2	42580.9	30237.3	25000.7	22612.2	32657.8	31534.2	50671	28239.4	32437.9	33562.6	49231.3	43719.8	46566	30950.8	45778.9	61295.9	23384.8	62356.3	52329.3		10744	15198.3	11711.1	11084.6	6463.14	7502.6	9300.33	10635.2	12027.2	7965.75	9375.49	15049	8942.59	7730.39	8291.3	13701.9	11410.8	18703.8	9620.8	13151.3	12315.4
		3.59497		31550.7	34726.5	33804.4	30226.5	23265.7	22619.5	31191.6	29395.9	34411.3	26897.1	29393	30107.7	44007.4	48490.7	50925.3	28310.2	38296.4	55313.4	20650	53403.5	34694.2		9221.49	10053.9	11194	10973.1	4861.58	7802.87	6603.44	9104.83	9958.86	6117.44	7475.91	12178.6	6724.14	7979.63	7314.37	12788.9	14070.3	17917	9265.97	10876.4	12249.2
		3.78418		29570.5	26592.2	26895.9	26805.2	22392	23600.1	31964.5	31076.8	29973.4	27508.2	27225.6	30072.1	38518.7	46898.5	51352.4	24738.1	35600.8	40838.2	23031.5	38394.4	23793.3		10524.9	7986.51	11988.2	10643.4	7108.84	5914.16	5185.49	6423.81	9717.46	5045.78	8424.28	11606.8	5755.29	7052.42	6348.14	11109.4	14238	13921.9	12305.8	6472.98	9112.25
Mouse1_area10	pV	X0		rY0	rY1	rY2	rY3	rY4	rY5	rY6	rY7	rY8	rY9	rY10	rY11	rY12	rY13	rY14	rY15	rY16	rY17	rY18	rY19	rY20	rY21	rY22	rY23	rY24	rY25	rY26		gY0	gY1	gY2	gY3	gY4	gY5	gY6	gY7	gY8	gY9	gY10	gY11	gY12	gY13	gY14	gY15	gY16	gY17
		0		2540.64	2588.23	2660.21	2561.46	2397.28	2619.4	2571.66	2795.52	2860.36	2682.19	3431.53	2948.41	3473.33	4380.79	5582.35	5276.35	5957.57	5156.65	3317.44	2594.27	2417.23	4464.41	6647.42	2779.2	2707.13	2877.17	3256.1		3157.89	2926.33	4123.57	2829.78	3204.56	2568.93	3186.59	2838.59	3518.87	4534	5890.65	5238.07	2949.55	4081.28	7317.47	5521.47	6336.61	7295.24
		0.1775		2710.07	2767.66	2863.86	2542.11	2510.99	2928.43	2606.64	2561.36	2823.62	2990.06	3691.24	3017.05	3394.18	4574.3	5755.77	5152.98	5745.89	5140.81	5120.32	2642.05	2467.69	4123.47	7474.15	2894.24	2572.57	2792.1	3228.06		3183.5	2895.93	5601.67	2399.3	3564.67	3457.42	2948.99	2867.31	3524.62	5073.77	5780.96	5834.59	3415.79	3478.44	7996.43	5381.41	6902.06	7897.33
		0.35499		2917.63	2787.25	3214.11	2787.91	2511.41	3089.09	2728.21	2604.99	3125.93	3162.87	4695.92	3725.4	3721.24	5625.7	6212.43	5607.44	6179.13	4967.62	5521.04	2546.92	2642.57	3874.19	8456.7	2859.17	2560.59	3161.69	3232.69		3929.5	3180.27	5719.38	2764.16	4258.59	3246.08	3333.95	3080.46	4490.58	6028.99	6208.48	5131.04	4497.96	3756.9	7613.97	5639.26	7851.5	9028.5
		0.53249		3366.51	2672.27	3259.94	2862.69	2899.78	3435.72	2927.37	2728.96	3832.44	3386.99	4880.84	3549.63	3818.05	6232.47	6564.25	6074.14	6561.89	5367.6	5455.39	2567.14	2688.89	3689.27	8823.49	2659.72	2929.35	3266.35	3679.19		4382.66	3032.59	6151.22	2481.54	4032.43	3379.61	3139.46	3181.87	5840.19	4605.17	8404.5	6469.86	4525.95	3875.14	6637.5	4604.69	6653.94	11466.2
		0.70999		3444.72	2767.99	3043.62	2938.71	3112.45	3963.73	3379.04	2887.37	4438.75	3812.34	4085.03	3808.14	4358.88	5733.93	5878.09	5715.23	6724.53	6596.19	5569.96	2431.58	2513.74	3777.53	6309.48	2806.6	3021.75	3057.51	3867.03		3368.24	3241.2	7214.67	3090.2	4168.91	3319.57	2572.67	3140.41	9664.16	5201.85	9748.76	6333.94	4758.94	4381.08	6847.9	5086.68	7213.58	12062.9
		0.88748		3578.25	2915.78	3199.81	3065.21	2957.66	4670.72	3307.68	3113.83	4991.49	4337.8	4076.84	4036.05	5427.93	6001.95	6647.73	6519.24	8041.52	7898.43	6690.23	2531.41	2620.8	3820.51	4949.18	2914.82	3168.83	4139.35	4363.62		3786.77	3270.39	10580.4	3340.21	4504.11	4244.66	3463.56	3468.54	13672.6	7634.49	7887.89	6529.92	4258.17	3770.89	6896.86	5693.99	6465.86	13106.2
		1.06498		3708.73	3182.19	3453.51	3285.87	2953.84	5488.33	3732.21	3338.82	5375.84	4879.88	4924.64	4490.44	5982.96	5660.86	7646.78	7187.12	9140.12	8794.08	9064.13	2588.93	2515.74	4748.74	5140.49	3761.23	4408.12	6826.03	6732.15		3911.08	3075.03	14483.6	3030.72	5512.22	5203.57	4430.67	3853.54	13080.5	10734.7	8401.56	6940.11	4453.29	4199.46	7745.96	5807.1	8020.4	14662.7
		1.24248		4272.49	3370.56	3730.28	4320.66	3095.76	5835.96	4735.81	3483.54	6479.22	5371.78	5980.15	5558.14	6274.35	6592.41	7890.64	6845.35	9254.08	9683.47	9943.29	2771.83	2527.12	6420.66	6753.08	5584.43	4986.6	11730.2	9176.29		4578.96	3286.29	17698.4	3713.14	9536.02	5649.72	4054.2	4095.03	11835.1	11194.4	10998	5935.6	4725.72	4826.89	7555.05	6400.86	9905.42	17894.4
		1.41997		6781.83	4053.93	3530	6451.25	4724.03	6778.46	6309.41	4431.51	8184.12	5997.14	7335.46	5725.74	6379.92	7866.45	9070.5	9103.44	13618	12619.8	12073.4	2989.37	3201.92	11940.9	9585.57	14135.9	6368.02	24787.3	9771.95		5118.34	4816.99	19060.6	5087.07	11261.4	5811.98	5260.62	5893.78	13750.5	12280.3	9385.61	6479.35	6046.34	7173.49	9387.97	7054.3	10752.8	17656
		1.59747		11353.5	4335.82	3659.42	15080.8	7439.26	13934.1	10866.6	8696.2	13671.9	6584.31	13549.2	7335.36	8372.43	9819.8	11265.3	15641.7	24387.2	18892	15440.8	3338.2	5457.81	22764.3	12469.4	36052.2	8709.51	47064	12367.3		8176.8	7845.68	25716.5	7794.1	16619.3	6634.36	8800.94	8576.46	16989.5	13846.9	12497.1	9745.96	8862.02	11344.7	10885	11978.8	13524.1	17270
		1.77497		17829.7	4909.62	3994.65	28399.1	13140	27834.6	21225	19123.2	22876	8830.1	28423.2	14445.2	14022.6	12720.1	17887.2	27570.4	38584	31252.5	22984.7	3926.8	10815	30864.1	15411	55955.5	9943.5	54136.8	14639.2		11024.1	9834.69	26878.6	11912.2	17543.6	9891.79	11438	11695.1	19086.9	15069.6	18147.7	12161.2	14951	17096.4	15975.8	19853.2	18546.7	16969.3
		1.95246		22817.3	6935.96	4330.43	38468.6	17166.2	47375.9	32176.6	34893.8	31370.7	11144.9	45452.9	21450.3	19431.3	24374.9	30193.8	37121.3	44862.4	45040.9	32892.5	5050.12	19411.4	33768.2	15843.3	64139.8	10809.2	53745.7	16966.4		12127.3	13669.1	28946.3	13806.3	23541.6	15411.8	14722.5	16049.6	20631.5	16236.2	21236.5	15424	18964.6	27858.2	23573.5	27700.6	25834.1	16688.9
		2.12996		22806.8	9639.4	4848.53	37524.6	17039.4	58921.5	37060.1	45312.3	31360.8	13473.2	53574.5	25574.7	25815	33002.9	38864.1	39702.8	41724.1	49517.6	37472.3	8077.27	25282	32051.2	17446.5	62587.1	12786.7	38169.5	19743.7		10098.2	16321.7	29994.4	12162.5	21560.6	18562.8	16844	17760.6	18941.9	17977	21409.7	15495.1	24682.8	29639.2	25229	25494.3	24245.4	16055.6
		2.30746		19207.8	11446.5	5488.75	30916	13239.3	60321	36471.9	44539.6	27172.5	15924.5	51622.6	33713.2	31735.7	37191.7	38854.3	34900.1	41479.2	45026.4	34692.7	12928.5	21492.9	22104.9	22809.9	53228.8	22806.4	28193.2	18652.4		8312.87	11662.3	33344.4	12222.9	19212.2	18751.2	18254.6	16347.3	13017	17942.7	19734.4	14139	27422.5	25244.8	23980.9	22828.3	19496.8	15658.6
		2.48495		18589.8	13942.9	6587.08	21168.5	12382	55066.7	31336.8	34213.6	24984.1	17287.5	37560	42608	39212.1	35543.3	34931.1	28852.1	35884.6	35445.4	27780.1	19491.5	16174.6	17524.6	31987.3	34727.3	39443.8	28432.6	21360.2		6384.5	7481.55	31912.8	7540.47	16177	15618.2	17391	14985.3	10028.1	13585.1	16486.9	12424.2	22912	16837.5	19266	22827.9	18194.3	14342.6
		2.66245		18520.2	19585.5	8332.59	20908.8	13767.5	45948.1	25293.5	26349.3	25880.4	18245.2	25104.9	44735.8	42583.2	30728.6	33776.7	25569	30308.7	28058.7	24344.8	24307.1	12119.9	17694.2	35240	23990.2	51374	22473.3	22020.5		4542.53	5481.36	25136.7	5580.19	12096.4	12528.7	14488.6	13486.6	10568.8	11155.8	13372.6	10041.5	23759.8	13145.8	18475	17959.1	14199.3	11501
		2.83995		18578.1	24617.4	14247.5	21379.2	15807.3	31918.2	24752.7	23734.9	27297	19133.2	19119.3	39786.3	39854.2	25979	33739.9	24759.8	24940.1	23940.1	27435.5	29554	8494.58	21034.8	31420.8	21191.7	52997.9	27096.7	22674.3		3938.9	5701.52	20637.8	4810	7240.23	9390.01	9967.06	11753.1	11116.9	10642.3	13686.2	9710.52	19424.1	12162.9	18284	14415.1	14443.1	8486.49
		3.01744		19973.9	24995.6	19355.8	22242.1	18753.1	25268.5	24390.9	22131	30296.9	22727.4	18007.1	30868.8	35470.2	25658.7	35077.6	23921.4	25281.7	23119.5	28436.5	31496.7	8994.73	23235.3	25994.1	23896.6	44333	24920	28033.2		4475.95	5408.56	22971.7	3841.32	6674.7	7413.65	6551.1	9623.48	9971.48	11050.4	13609.7	10940.8	15258.7	10994.7	16908.7	12776.9	12689.5	6008.2
		3.19494		21678	28038	22660.4	21570	21587.6	22764.6	25883.3	23800.8	31169.8	29246.8	18787	24108.8	29726.9	25348	41343.9	23952.3	25446.4	24645.2	27638.5	30020.4	11736.9	26043.2	25613	26358.2	31804.5	24851.9	30723.4		5433.54	4362.64	18687.6	3699.83	6207.32	5634.03	5601.24	7879.7	8443.5	10979.5	11264.4	10585.4	11722	9104.21	15866	10570.8	10269.1	5345.98
		3.37244		21476.3	31838.3	22951.7	21926.6	22855.5	23018.4	26202	27466.9	30986.1	34939.9	19034.6	20197.2	28023.2	25070.6	39418.6	23780.5	25250.6	28680.8	26685.2	26027	14778.2	27207.7	27952.9	27570.9	24739.4	22992.2	33495.5		5197.24	4269.74	14444.5	4419.44	5665.88	4144.09	5731.19	6640.69	7833.51	9105.44	8804.19	10582.5	7356.05	9702.79	11643.3	9974.63	10403	5636.52
		3.54993		20862.5	29248.5	20699.1	22088.3	22172.4	22825.1	24897.3	26459.9	29257.8	37065.7	18844.1	20571.2	27989.5	24697.9	33239.3	23414.5	24459.8	29111.9	26485.4	24853.6	17653.2	25678.4	25852.6	25212.9	25092.2	21304.9	29432		4034.52	4699.59	11593.4	4544.22	3546.49	3970.73	5826.88	5167.12	7069.5	7593.05	7216.17	9290.98	6091.4	9131.19	11607.7	10289.7	8232.91	4827.32
		3.72743		18133.8	24614.5	17265.6	23540.5	22817.2	23753.4	24865.1	25523	28205.8	34985.6	18902.4	19473.9	28751.4	24552.1	28320	23034.7	24099.4	26991.4	26380.3	25670.4	20269.5	25058.5	24235.7	24129	26342.9	21028.5	28225.8		3998.8	4886.89	8438.1	4342.29	5074.98	4626.21	4766.44	5323.74	6436.56	7183.62	7599.48	7739.67	5445.98	9631.95	10073.7	8413.66	6937.04	5079.76
Mouse1_area11	mV	X0		rY0	rY1	rY2	rY3	rY4	rY5	rY6	rY7	rY8	rY9	rY10	rY11		gY0	gY1	gY2	gY3	gY4	gY5	gY6	gY7	gY8	gY9	gY10	gY11
		0		3906.67	12750.6	3456.92	3485.59	3924.81	3284.85	3448.53	6463.91	3127.18	2624.86	4981.75	2909.35		9808.17	30986.2	4264.2	4294.29	5304.71	3438.73	8183.64	12777.2	3460.44	3974.49	4429.02	3429.83
		0.1775		4137.7	9874.2	3750.68	3737.63	4265.54	3408.57	3698.6	7722.58	3194.2	2887.76	5219.04	3109.27		11251.5	31949.2	4240.75	5428.42	6367.11	2901.21	10229.1	18957	3572.75	4099.02	4678.68	3716.18
		0.35499		5090.96	9406.19	4395.75	3970.86	4311.39	3696.1	4234.11	7580.66	3920.28	3471.87	5928.5	3525.99		14078.3	30090.1	5287.26	5675.83	7280.78	3475.18	13309.6	26417.1	4756.22	4317.94	5520.94	4077.55
		0.53249		5832.86	8678.04	4648.53	5080.23	4728.27	3894.64	5064.59	7809.89	4974.78	3558.9	6279.27	3882.6		17686.9	29167.2	5821.21	6732.06	6241.01	4005.48	19436.4	28447.5	6123.15	6276.2	6947.74	4107.65
		0.70999		6186.78	8683.25	5307.56	5780.3	4498.77	4187.12	5549.6	8471.06	5907.82	3847.36	7185.41	4374.14		19376.3	30219	7756.65	7529.24	5117.8	4368.52	26866.2	31220	8257.06	8024.22	8873.34	4804.35
		0.88748		6719.79	8502.45	6633.28	7178.05	4471.58	4710.74	6939.86	8027.56	8173.09	4221.29	9275.41	4663.99		20973.5	34611.9	10914.7	9976.28	4796.65	3997.19	32111.8	33038.4	9686.26	8438.17	10518.9	5354.45
		1.06498		7851.15	10068.7	8589.65	8341.5	5042.73	5601.22	8435.89	8436.55	10918	4344.24	11601.1	5527.71		20627	32519.9	14985.8	11634.2	4789.98	4150.41	36131.2	33431.4	13113.2	9366.08	12104.4	5948.13
		1.24248		9887.49	13402	14433.6	9718.77	5268.5	7678.81	9532.83	11886.6	14042.3	4949.84	14523.9	7236.44		22018.3	29281.5	17584	13487.4	5671.76	5340.08	38878.6	34481.9	19648.2	10505.3	11727.3	8352.04
		1.41997		13840.9	22278.9	24452.7	13640.1	6584.77	10637.3	13151.4	19148.8	15572.1	6101.73	20981.4	11697.7		21260.8	30835.8	20658.2	18036.8	7092.85	6155.45	40198.9	35999.3	23795.5	15106.3	13945.3	11095.6
		1.59747		21036.2	42379.2	37338	22304.1	8015.5	13455.2	21175.7	29720.7	19265	9744.09	30085	20733.6		20190.1	29451.7	24246.4	18081.1	7743.17	6179.9	43053.8	37119.9	27978.1	18570.2	13464.1	14634.4
		1.77497		29590.3	59824.5	48397.6	31923.7	9863.41	17327	33116.2	43555.3	26071.5	15014	39294.2	30893.7		18121.8	28355.3	23973.8	21954.8	9991.52	7266.75	44262.7	37795	26863.8	22688.2	13032.1	17180.9
		1.95246		31880.9	62555.5	54691.9	39692.6	12965.5	23410.5	43152.7	53244.9	33911.2	23421.4	47292.7	35213.5		18459.7	26713.9	24909.2	22519.2	13633.6	10201.8	41632.9	36575.9	23745.3	26355.4	15377	15558.5
		2.12996		29522.5	62476	54773.4	48487.2	16070.1	26848	43846.3	56625.7	36621.7	34759	57099.2	34395.5		14887.1	23260.3	27136.5	24452.8	18078.1	14231.4	40719.7	30426.4	17891.7	26144.3	14919.2	14795.3
		2.30746		27306.7	51286.6	45469.3	50703.9	18496.9	25839.5	38662.3	56210.5	31875.7	44250.6	62115	29561.5		10033.6	18802.3	25836	25481.2	19297.8	14501.8	37167.9	24956.4	13720	25950	14365.6	12897
		2.48495		25652.2	36344.5	33961.6	42167.6	19549.9	22735.7	32499.2	48278.2	26098.9	43309.6	63824.9	24993.6		8494.21	14860.9	22947.2	26595.8	17799.3	15583.6	28664.7	17505.5	12453	25600.1	12039.2	11418.5
		2.66245		25922.1	26987.4	24642.7	31082.9	22988.4	20308.2	29392.2	35230.6	23551.1	33316.7	62885.3	21342		7464	11530.1	20056	25736.9	16572	13842.1	19555	11420.6	9213.43	22528.1	11384.5	8601.66
		2.83995		27440.9	23807.5	19453.8	20271.6	29889.2	19336.3	28904.1	27887.8	23883	25897.7	57843.7	21436.1		6134.44	9138.38	16213.3	23813.1	13284.2	12068.2	14312.7	7131.64	7647.35	17573.5	10635.7	6864.85
		3.01744		26947.6	21973.3	19148.5	11864.5	34450.4	18675.9	28023.3	26525.1	23824.6	25398	48029.5	21091.9		5327.8	7386.52	10622.6	25006.5	10845.3	10580.1	10038.5	6225.77	7371.19	14900.5	8824.25	7550.17
		3.19494		24584.8	23829.3	21621.9	8792.28	37209.3	19807.4	27018	26385.5	22845.6	25092	37135	21190		4792.33	7626.93	7106.84	25817.4	10633.9	9171.98	7404.65	5929.55	6878.74	12546.3	9238.59	6944.68
		3.37244		22756.6	23985.9	22870.8	7326.62	35174.2	20627.2	26847.6	25081	21501.1	25478.4	26654.4	20708.8		4129.38	6426.31	6083.61	26886.3	8595.51	8753.15	4378.08	5729	6620.55	9171.76	8472.87	5854.68
		3.54993		23529.9	24495.1	23407.3	7549.69	28497.5	19720.3	26926.3	24930.9	21402.3	26573.4	22214.3	18953.8		4606.11	5129.89	5677.17	27620.4	7508.28	7575.08	4558.08	4668.29	6125.39	7989.33	8019.08	5276.03
		3.72743		23213.6	22648.2	22896.2	7988.72	23476.8	20628.5	24945.8	24272.7	22290.6	26813	18661.8	18700.4		4843.35	4870.29	5457.45	27973.8	5950.44	6580.57	4568.04	4929	5232.04	7776.75	7112.83	4826.35
Mouse2_area1	mV	X0		rY0	rY1	rY2	rY3	rY4	rY5	rY6	rY7	rY8	rY9		gY0	gY1	gY2	gY3	gY4	gY5	gY6	gY7	gY8	gY9
		0		2279.43	2354.89	2116.35	2281.52	2078.65	1322.66	2634.02	2060.21	2503.76	2349.02		3132.61	1969.6	2408.51	2835.77	3643.77	2444.53	5797.75	3214.43	2694.19	3498.87
		0.18788		2319.08	2401	2053.05	2217.4	2071.2	1329.45	2802.51	2243.05	2689.64	2198.57		3058.8	2080.21	2471.25	3749.38	2575.02	1481.35	4952.84	4898.34	2647.96	3609.36
		0.37576		2277.07	2253.11	2302.79	2219.67	2095.23	1408.71	2736.68	2273.29	2835.11	2197.88		3097.47	3169	3036.57	4840.41	2613.95	1306.42	4647.73	2495.1	2775.36	3754.65
		0.56365		2166.7	2208	2443.6	2219.62	2296.04	1592.97	2653.23	2422.61	2972.6	2214.41		2632.1	3974.89	3166.88	4136.6	3297.46	1790.81	5033.14	2102.42	4672	4523.99
		0.75153		2449.08	2465.56	3099.95	2501.4	2514.53	1550.02	2752.5	2708.53	2762.38	2459.15		2029.99	3166.19	3174.21	3295.47	4607.79	2089.88	5583.42	2130.93	3724.92	3973.16
		0.93941		2907.42	2925.76	3119.01	3475.13	2552.93	1527.36	3090.19	2735.88	2859.77	2512.42		2562.38	2431.07	3523.28	4049.77	3352.94	2479.43	5104.32	2865.4	2811.91	7433.55
		1.12729		3685.15	3462.23	3321.27	7098.44	2851.85	2181.02	2938.63	2528.94	3459.6	3024.88		3333.36	2204.9	3482.72	6806.5	4395.57	5211.93	3941.66	3073.07	2946.88	4703.87
		1.31517		5797.99	3229.54	3805.05	12278.6	3757.24	2513.82	2578.17	2664.09	4453.37	3226.4		5898.83	3398.71	2887.98	8963.91	5565.56	4684.47	3660.5	5298.86	2260.3	7609.39
		1.50306		10798.6	3336.61	5839.02	16206.1	5838.98	3005.75	2692.86	3426.29	5798	3516.93		8315.13	5050.11	4833.82	11759.7	8949.85	3766.56	2974.79	5363.3	3282.7	8125.55
		1.69094		17398.3	3820.28	10058.4	17424.6	9484.2	3163.49	3361.45	3531.07	7254.97	3490.52		15136.5	7774.26	5961.54	14152.6	8639.64	6859.7	4267.58	6815.94	6818.58	11602.2
		1.87882		23171.3	4254.08	19490.8	13740.7	13973.9	4100.72	4091.57	4322.34	8912.09	4331.25		15145.1	10193.9	8571.34	19160.3	10834.2	12557.9	6302.98	9767.58	10411.4	17299.2
		2.0667		25404.8	5386.81	26465	10174.8	16882.9	6343	4715.99	6436.86	10101.7	5512.1		15906.8	7536.02	11229.7	20004.2	12395.3	12946.6	7711.4	11817.1	13293.1	15600.7
		2.25458		23687.6	6935.3	27622.3	8321.37	16893.2	9001.32	6193.88	9655.39	11254.2	7388.09		12255.7	5935.07	9806.97	16021.9	10504.8	18606.9	7864.19	9123.44	12227.6	13603
		2.44247		18861	8614.02	24671.4	8553.28	15802.2	11797.8	9619.19	13228	12136.3	8590.02		10896	7077.04	8759.54	11700.7	7359.01	16661.6	8910.02	5915.7	7893.34	10660.1
		2.63035		16187.6	11466	16113.9	10039.7	13061.3	13593.9	13150.7	14976.6	12173.5	8908.66		7175.29	6150.28	6017.13	15795.5	6207.39	15235.4	10192.1	7284.69	6602.89	9361.75
		2.81823		13357.2	15269.5	13082.1	10002.4	11929.2	16130	14558.5	17168.5	14847.3	10079.8		4941.19	7217.56	4976.63	12323.7	6032.92	11609.4	9239.97	6930.45	5747.16	7591.38
		3.00611		11414.3	20309.4	13397.3	10580.7	11749.4	15688.8	15040.5	17999.7	19153.4	11724.5		3586.31	8492.66	3734.45	7700.5	5966.02	7703.94	7036.46	5545.57	5008.03	9367.16
		3.19399		11163.6	24364.2	13032.8	10786.9	12114.5	13845.8	13891.6	16651.5	21971.3	16621		4552.85	5716.83	4242.07	7458.44	5893.9	6518.77	5153.51	4747.62	4072.96	7203.56
		3.38188		11092	24740.5	12816.2	10068.9	11665.8	12947	12479.1	15007	23624.8	16210.9		7388.53	3508.23	3658.64	8301.96	6507.92	5189.88	6142.69	3984.94	4677.9	7477.75
		3.56976		12523.3	19690.1	14742.6	10410.4	12313.9	12258.5	10690.1	13372.5	20608.2	16544.2		6234.62	3898.28	3895.03	7581.83	5707.68	3603.37	5602.5	2687.77	4948.05	6462.81
		3.75764		13554.4	15315.6	14345.1	12206.6	12221.6	12143	10831.7	13402.4	17691.6	12584.3		4014.33	4073.94	2683.37	5535.65	6228.27	2746.96	4620.65	3783.9	3992.49	5858.26
Mouse2_area2	mV	X0		rY0	rY1	rY2	rY3	rY4	rY5	rY6	rY7	rY8	rY9	rY10	rY11	rY12	rY13	rY14	rY15	rY16	rY17	rY18	rY19	rY20	rY21	rY22	rY23		gY0	gY1	gY2	gY3	gY4	gY5	gY6	gY7	gY8	gY9	gY10	gY11	gY12	gY13	gY14	gY15	gY16	gY17	gY18	gY19	gY20
		0		2969.39	3648.49	3756.14	4455.94	3719.5	6765.11	2143.91	2154.87	2399.02	3793.11	2928.39	2274.44	2424.93	2326.85	2200.19	2700.26	2560.32	2765.31	3171.82	4511.63	3098.83	2549.13	4409.04	2140.02		3303.8	3367.67	4032.44	5160.25	6181.8	2575.73	1939.21	3337.12	4119.79	5548.57	3874.62	3128.4	2965.56	2315.73	5506.04	3494.77	2807.67	2610.32	2474.95	3363.39	4263.17
		0.18788		2978.07	4336.12	3990.41	3998.04	3398.91	7350.15	2092.98	2215.57	2355.74	3778.34	3226.65	2579.31	2404.33	2605.55	2390.91	2555.71	3237.83	2607.18	3880.25	5057.82	3874.8	2744.74	4330.16	2134.82		3386.16	4437.54	5424.97	5416.58	4736.72	3565.11	2263.88	2418	3756.41	4241.47	5739.69	2987.64	3557.5	1958.57	3153.45	3634.66	3118.77	3373.21	3757.49	2553.47	2195.41
		0.37576		3933.53	5253.4	4549.14	3826.25	3112.23	9973.33	2044.66	2191.79	2541.92	3530.76	4248.53	3079.65	2732.52	2905.31	2300.33	2912.02	3492.78	3374.38	3729.1	4434.37	3853.83	2787.46	4489.25	2240.57		3273.88	6590.77	4835.12	5017.29	4297.16	6523.67	3774.13	2531.78	3725.28	3770.2	6265.06	2982.62	2947.62	2384.67	3677.96	3448.54	4143.2	4546.7	4152.85	5501.91	3770.08
		0.56365		6211.33	6292.08	6009.17	4354.91	2932.48	11817.3	2211.61	2223.36	2834.09	3635.1	5833.72	3285.6	2906.91	3961	2451.02	3622.4	3388.11	4404.88	4014.99	4181	3308.85	2903.01	4670.46	2541.39		3608.19	7708.54	6126.75	5031.13	4278.15	7892.99	3691.88	2379.43	4311.01	5703.09	8203.69	4299.55	3605.87	4224.79	3916.69	4298.57	3814.83	4358.06	6034.43	7145.18	2944.85
		0.75153		6546.57	6838.49	6375.91	4730.92	2703.52	12906.3	2382.34	2347.74	3484.44	3740.9	6283.14	3112.82	3482.24	5339.86	2548.81	4606.4	4419.08	4683.11	4485.2	4418.68	3209.67	4869.49	4692.53	2840.5		4396.68	7023.3	6189.08	5625.01	6586.32	11986.2	2600.41	2456.85	5164.34	7329.85	6164.75	4279.62	3514.67	3911.68	4308.38	7287.81	4495.56	3648.41	3830.6	5837.15	3805.47
		0.93941		6521.05	7715.12	5976.61	5824.26	2716.97	14373	2162.88	2488.33	3890.55	4428.92	9478.48	2850.2	3726.18	6722.72	3154.17	11301.3	4925.88	4937.67	4767.3	4870.52	3279.37	3487.11	6262.71	3000.45		4655.63	4964.85	6276.88	4670.25	8060.03	14500.3	2423.97	2603	4848.09	10700.7	6814.63	4871	2940.79	4789.51	4090.71	8714.31	8131.21	4898.15	2584.05	5752.18	4255.13
		1.12729		9104.72	8308.86	8531.17	7153.91	3703.97	14819.2	2381.65	2621.86	4229.3	7121.07	15332.2	3114.57	4395.16	7893.51	3326.29	24138.8	5954.66	5964.65	6667.91	5448.75	3097.18	4857.93	10319.7	3539.22		6498.67	6313.18	8003.97	6492.29	8580.27	11902.3	3531.02	3819.41	4866.06	10907.6	13098.4	6045.96	4471.7	4279.71	5001.22	10437.8	8011.28	6690.98	3523.68	4926.44	3496.66
		1.31517		10714.5	8179.57	16817	8461.56	5365.37	13098.4	3021.59	3961.91	5086.95	9227.98	24307.9	3144.48	5344.29	6869.9	4694.38	33495	7988.42	7308.94	10541.9	8741.27	2800.08	4155.92	20293.6	6240.8		8874.92	11444.2	8289.75	7377.31	8556.35	14858.5	3918.12	4043.6	6859.82	8237.88	12811.2	5436.36	5411.84	3661.56	5497.77	17566.7	7652.53	6672.61	5271.06	4036.7	2594.46
		1.50306		11864	10706.4	27692.3	10228.7	6156.71	11510.8	5493.37	6299.45	7274.8	10435.3	26291.8	3522.66	7844.22	7239.18	5550.85	33439.4	11134.9	14281.8	27443.1	9964.45	3022.14	5126.27	42196.9	12524.1		11294.7	13223.1	11857.4	10301.6	12952.9	20600	3223.84	5387.52	9448.52	10350.7	15894.7	7329.69	6056.41	4655.34	4773.53	20797.5	12697.6	6917.72	7649.61	6806.62	1996.11
		1.69094		18835.6	13482.2	34297.9	10282.2	7256.12	10781.9	12624.2	8511.29	9673.23	11863.2	22254.6	3852.25	15907.8	9955.39	10264.2	27045.7	17347.8	34785.6	56010	12182.3	4141.82	6739.87	62159.8	24148.8		18207	12175.8	11963.3	14690.4	17369.7	24203.6	5471.97	6602.07	8994.85	9651.95	14511.9	8812.77	8375.8	5081.65	9137.44	18990	17598.9	13145.9	10343.8	8420.52	5123.34
		1.87882		32184.9	19936.1	33958.7	10687.2	8866.68	10927.5	21201.2	9661.73	12854	12791.3	12867.9	4837.03	25742.8	15310.3	22487.7	16099.6	27892.7	55429.7	64338.8	16602.7	7446.27	12994.2	65518.9	36056.9		20572.3	11733.9	10746.5	19748	24420.8	22134.3	10872.7	11011.9	11314.3	17169.4	11799.6	10230.9	10978.5	6761.3	6419.7	24625.8	25230.5	20118.8	13145.1	14189.1	10973.5
		2.0667		43785.1	29259.9	24501.2	14422.9	10435.5	12323.1	27174.6	13470.6	18480.8	13628	7553.87	7348.49	27506.1	21838.2	29566.4	9917.68	41214	64696.6	65535	15495	12997	23348.2	65535	37261.1		17411.7	10671.7	11039.1	16151.6	23438.9	19696.2	9366.71	8627.24	11149.6	14610.4	12403.1	13591.4	9558.95	8981.94	8887.08	31570	27048	24554.5	15606.3	15571.4	9694.31
		2.25458		45359.1	35639.6	15358.1	18633.4	12922.3	15985.9	24986.3	22060.3	22236.8	18295.1	6591.36	13270.7	22550.3	24625.2	34991.3	7551.18	54653.8	61966.4	64353.4	12835.8	22626.3	25090.4	63913.1	32975.5		17452.5	9677.67	9057.68	15512.6	18611.6	20872.4	8702.49	8306.9	9812.25	12030.3	12598.1	12647.8	10407.4	12452.9	10350	28620.8	23275.6	20063.8	12497.2	10455.1	13822.7
		2.44247		34662.9	31037.7	13779.4	19909.5	15941.8	22516.1	19801.8	31080.3	25719.1	26215.2	6242.43	20262.1	15997.3	18934.3	32537.9	7365.32	55081.8	53084	55811	10369.3	33974.4	23283.2	49755.4	25561.2		15075.7	9410.89	9279.73	10631.6	14172.4	18229.3	10076.1	8712.18	10262.3	11505	15287.3	12378.5	6570.48	9378.06	8729.67	25472.6	19244.8	11078	8962.42	9649.58	9354.71
		2.63035		23462.8	20966.3	14899.8	23041.5	22559.3	28575.4	12706.3	32039	27904	30218.9	7428.29	25636.1	13292.9	12552.2	22264.6	9739.29	46378.9	32224.4	31035.8	9965.35	39288.5	13206.9	29931.9	16553.8		10730	8294.88	10053.1	8426.59	13608.7	16976.1	6393.1	7346.93	11424.6	8322.58	13302.1	11931.3	4303.16	6526.31	9387.82	20763.1	16554.3	5164.08	8064.2	9955.67	10362
		2.81823		18036.1	14299.6	14814.4	29289.1	35864.5	31039.5	9517.19	26480	27929.7	30565.7	8485.81	25418.5	9388.77	9343.72	20098.2	9216.46	37031.5	21621.3	16726	13499.6	42455.1	8839.11	19589.9	13755		7773.98	4841.7	5187.17	5145.47	14404.2	17324.5	4493.89	6265.21	11595.2	8502.47	11394.4	9457.15	4444.98	4933.43	4283.4	14307.8	13491.9	4137.45	6520.3	5819.43	10610.2
		3.00611		17504.2	12209.5	14535.9	29996.7	51592.5	31112.4	10382.9	18810.4	23972.6	28620.5	10112.5	21041.8	9500.85	8082.43	12904.8	8002.04	24163	18380.5	13475.6	18141.6	31583.3	10327.5	16912	12680.6		5125.81	5059.46	3807.6	5033.79	12699.7	15625.4	4495.8	5051.14	9108.25	8044.98	7344.69	8707.97	5399.32	6908.4	3636.04	10927.5	9584.08	5639.29	7708.83	3631.63	3380.23
		3.19399		15511.2	13701.1	13947.3	23101.6	57594.3	24314.5	12835.8	13846	17523.4	21219.5	9803.71	13744.5	13166.5	10032.3	9839.62	9444.91	15745.2	16188	13063.1	25251.3	17278.7	11765.2	17033.4	10350.8		4918.43	5240.47	5412.97	6454.3	13723	10753.9	2843.24	3955.64	7870.85	4740.63	5317.07	7795.3	7233.57	6281.07	6976.56	5919.5	7232.35	5688.2	5309.87	6546.28	4957.7
		3.38188		14197.9	14046	14157	17907.4	51818.8	19118.3	13412.2	12092.6	13492.5	16615.3	10532.8	9387.33	13034.2	10853.9	10443.9	9947.75	13442.8	14600.2	13366.9	31224.6	10200.5	14325	18353.8	11064.2		7391.57	4477.7	5121	6278.38	13078.5	7830.56	2466.2	6616.53	5419.69	4538.49	5682.93	4896.25	5247.24	5321.33	4656.82	5544.71	5626.56	5471.57	2688.13	5965.08	7031.18
		3.56976		14517.1	14572.6	13578.3	14568.8	38812	17525.9	13548.4	12302.4	13495.5	14118.3	10218.5	10828	10535.1	10379.4	11689.3	9982.66	10283.8	12777.8	13236.9	26243.8	8327.88	14430.4	18260.8	13843.4		7650.74	4413.63	4919.87	4223.25	8423.6	6350.8	2182.83	6386.64	3640.44	5539.11	5075.45	2961.4	4790.54	5089.55	3964.26	5560.4	6743.94	4637.86	4780.02	6076.4	7762.44
		3.75764		13507.4	15515	13317	14189.7	27229.3	17671.1	14081.3	12297.2	15072.2	14003.1	9213.04	11843	11172.8	11238	12543.7	9970.07	10507.4	13135.2	11553.4	18754.7	9556.35	12158.7	15701.4	13096.2		5381.2	4184.32	4031.78	3103.44	4886.07	4826.63	2598.47	3948.06	3911.12	3932.53	2856.84	2605.49	3350.83	3983.5	4820.38	4863.13	6504.55	3367.31	4971.18	8523.78	6036.43
Mouse2_area3	pV	X0		rY0	rY1	rY2	rY3	rY4	rY5	rY6	rY7	rY8	rY9	rY10	rY11		gY0	gY1	gY2	gY3	gY4	gY5	gY6	gY7	gY8	gY9	gY10	gY11
		0		2157.06	3072.92	2312.12	3138.46	2192.26	2089.07	2092.26	2389.75	2132.6	2064.59	2560.35	2423.72		3466.14	5666.02	2740.49	5372.9	2754.61	2611.22	2209.19	3529.55	5297.91	2820.59	2082.05	2413.82
		0.18788		2196.46	3187.98	2626.65	2955.64	2132.09	2000.73	2125.38	2784.93	2318.47	2116.33	2730.05	2373.79		2541.42	8018.45	2207.58	4016.54	3033.73	3369.48	1918.24	3436.52	4775.32	3830.78	1919.18	3575.37
		0.37576		2201.94	3971.51	3584.93	2508.78	2061.51	1976.35	2143.98	3298.6	2326.18	2550.85	2910.08	2376.75		2686.96	7027.79	2496.39	4514.25	3768.25	3454.3	2314.88	3599.52	2698.26	3590.81	2159.67	4156.08
		0.56365		2480.97	4239.5	4526.13	2499.5	2187.73	1972.34	1995.26	4094.86	2380.53	2762.01	2969.12	2427.37		2417.28	10666.7	2869.84	4249.45	2863.96	2328.55	4440.21	2908.24	2869.62	5648.92	2907.4	4122.13
		0.75153		2467.25	4010.16	4487.97	2704.02	2358.75	2003.35	2029.46	5400.33	2405.96	2467.78	3057.77	2427.85		3459.45	13811.3	3151.92	3488.46	2582.54	2492.83	3776.6	2915.89	2758.67	6550.34	2944.66	5226.75
		0.93941		2307.62	4905.56	4296.95	2761.96	2343.61	2053.42	2731.28	7088.54	2301.44	2272.81	3037.36	2821.56		3388.95	17835.9	3931.07	2380.29	3180.72	2395.26	3422.51	3910.94	3369.54	5348.67	3727.8	4926.93
		1.12729		2829.82	8891.58	6151.59	2965.43	2909.98	2312.01	4312.92	10765.3	2321.39	2630.99	3228.39	3501.18		3560.8	21314	3418.05	2282.56	3982.46	3427.01	2793.31	5286.4	4197.27	6785.35	5889.19	8313.79
		1.31517		5238.52	22061.8	11618.2	3695.75	3746.87	2680.87	7765.55	18967.9	2654.21	2817.22	3834.92	4049.65		4194.94	24587.1	2754.17	2225.18	3807.18	3578.55	2553.29	5991.2	3635.78	7649.77	6758.36	14203.2
		1.50306		11067.1	42307.8	18311.7	6260.47	5303.08	3879.75	14882	28103.4	3252.07	3347.93	4916.96	3917.47		4955.45	27107.3	4735.34	3758.13	4614.07	4515.78	4266.96	6446.84	3701.8	7398.64	6670.89	19641.3
		1.69094		20875.2	53201.8	21952.8	12848.6	9372.99	6962.89	23781.4	35533.4	4173.29	4074.25	5746.12	4483.01		9030.4	24855.4	8618.73	6447.83	6249.5	6122.5	5848.85	8584.09	5706.19	9452.32	7223.35	23311.2
		1.87882		29089.8	53415.1	23314	21781.6	15451.7	11389	33039.5	37004.3	5245.73	4395	6315.51	5511.2		15480.8	23129	11452.4	6973.49	6625.58	7473.13	7058.84	9933.43	9911.3	12017.8	8139.86	25527.5
		2.0667		29531.3	49010.6	23470.8	26488.3	22085.8	14863.5	38094.6	33216.8	5708.02	4737.45	6957.84	6742.33		14605.5	20634	14178.2	7241.87	7795.07	11394.3	9175.48	12243.2	8712	16151.5	8891.99	30332.4
		2.25458		24702	33949.7	22501.2	25031.4	24913.8	15287.6	35759.8	26450.7	6948.31	5449.94	8517.91	9533.19		12536	17913.7	13968.6	7672.09	7661.61	10755.8	13264.2	13501.5	5090.15	14564.3	8626.14	32634.8
		2.44247		17980.5	23144.8	20082.9	19152.8	22047.9	14320.1	28963.2	18833.2	7860.23	5959.65	9785.85	10340.3		11270.1	12832.7	10826.5	6138.97	8630.65	5762.06	9574.04	12070.9	5024.93	10903.2	6561.73	27511.8
		2.63035		16688.8	18898.7	16219.9	14515.6	18188.5	12436.1	20983	13299.5	9536.67	7123.56	10329.2	14986.3		6274.19	9668.2	10460.8	6708.72	7330.04	5078.94	9122.59	12678.7	5856.1	7784.71	6331.86	24446.1
		2.81823		15141.7	14466.7	12916.9	12254.6	15025.1	10332.6	13246.4	11368.7	11781.2	9312.87	12476.7	20708.5		5198.69	6893.92	8866.81	5451.78	4749.41	5235.63	8955.88	11197.3	5366.26	5730.12	4764.34	26123.1
		3.00611		13983.4	12065.1	11418.9	13493.7	13988	10891.8	9983.77	10438.4	15922.6	11773.5	14984	26232.8		4857.3	4826.06	6645.52	3864.02	3926.98	5135.26	9635.84	7397.83	6703.24	4969.04	3713.48	27731.9
		3.19399		11792.3	11342.3	11551	14614.2	14791.9	11467.4	10459.8	10233.2	18112	15073.6	17473.2	29195.6		4963.19	2963.38	7795.29	3840.16	5385.79	5171.66	10800.5	6598.85	7309.95	6025.38	3629.88	26087.8
		3.38188		11146.5	11135.5	11922.6	13498.8	13583.6	10583.4	9713.14	10751.6	17095	17606.8	17762.7	25884.3		4428.42	4066.84	6362.01	3339.3	5111.65	4734.3	8270.75	6032.25	4769.65	7290.07	4594.76	20202.6
		3.56976		11327.6	13292.9	11148.3	14173.9	12560	11493.6	8796.87	11348	13767.5	17807.6	17426.8	21116.1		5526.24	4245.75	5444.81	2388.09	5469.56	3844.05	6235.92	5602.52	5027.11	6305.64	5211.33	10906.7
		3.75764		11733.5	13831.9	11249.4	16450.2	10723.4	11613.5	9380.39	11853.3	11189.1	17450.9	18959.5	18500.1		4841.69	4056.83	6299.55	3013.1	4000.31	3059.59	5728.89	5212.93	4225.3	5654.94	5401.14	7460.84
Mouse2_area4	pV	X0		rY0	rY1	rY2	rY3	rY4	rY5	rY6	rY7	rY8	rY9	rY10	rY11	rY12	rY13	rY14	rY15	rY16	rY17	rY18	rY19	rY20	rY21	rY22	rY23	rY24	rY25	rY26	rY27		gY0	gY1	gY2	gY3	gY4	gY5	gY6	gY7	gY8	gY9	gY10	gY11	gY12	gY13	gY14	gY15	gY16
		0		2743.23	2822.3	3779.47	3723.11	2819.74	3008.41	2564.5	2245.34	2330.68	2690.56	2155.67	2692.2	2606.91	3144.78	2372.81	2624.1	2322.52	2125.49	2094.07	2062.02	3288.47	4616.54	2735.56	3958.67	3105.32	3620.77	3640.67	6655.19		3050.95	2952.95	4325.37	2767.72	2718.54	2898.14	3040.44	2396.22	3199.93	3697.77	2787.72	2459.03	3161.91	2702.97	4281.75	4295.67	2384.64
		0.18788		2467.43	2900.36	5048.01	3439.85	3368.44	2674.06	2611.5	2105.33	2535.8	2732.69	2139.11	2705.44	2977.6	3187.34	2608.82	2416.63	2500.72	2158.03	2112.44	2161.1	2988.48	4427.05	2568.1	5195.51	3706.82	3834.85	3760.09	6420.43		3045.89	2540.89	2546.33	3443.46	1978.49	2477.65	3623.24	2570.06	3065.25	3319.65	3365.26	1982.46	2828.12	8636.87	2909.76	4180.4	2368.61
		0.37576		3117.76	2829.84	5426.83	3871.22	3711.71	2603.48	2485.42	2364.17	2713.27	2811.42	2151.72	2784.09	2986.46	4405.63	3187.53	2349.55	2356.37	2152.04	2252.16	2363.96	2776.55	4521.71	2471.12	7758.7	5139.5	4237.45	4347.54	5777.35		2260.51	2480.41	2889.04	3432.45	3144.36	3400.86	3343.53	3795.16	3078.65	2980.84	2878.92	2196.74	3466.18	4571.65	4045.28	3488.16	1925.67
		0.56365		3245.45	3153.66	4654.18	4275.81	3670.7	3769.41	3257.45	2557.91	2554.43	3236.93	2522.91	2567.99	2975.07	4733.1	2658.61	2445.01	2193.68	2134.9	2273.67	2080.96	2732.94	4934.14	2632.21	10222.1	5835.81	4905	6400.78	5962.86		2440.74	2658.95	4580.43	2799.69	4456.71	4338.35	3223	3729.56	3253.31	2650.76	3065.83	2389.56	2108.6	5151.24	7773.77	4021.16	2460.06
		0.75153		2892.95	3304.05	4726.6	4341.23	4169.54	4456.54	3626.09	3012.76	2859.76	3629.85	3068.48	3208.04	3233.98	5049.19	2785.45	2634.51	2473.19	2269.33	2327.57	2464.65	2855.6	5536.17	2725.56	11444.6	6459	5673.78	7437.98	5885.39		2781.14	3336.15	4829.19	3940.68	5786.91	4014.17	5615.79	2197.87	2962.22	2674.58	3591.22	2108	1904.96	4752.41	6911.12	3789.24	3881.55
		0.93941		3253.06	3818.37	5117.81	4626.49	4425	4926.15	6377.53	3833.2	4222.86	4654.92	2956.63	2951.24	2749.68	4757.05	2789.76	3319.24	2721.73	2269.77	2765.67	2799.21	3505.8	7356.26	3079.89	12686.9	7682.98	6725.1	6031.39	5741.27		2887.27	3817.98	6783.29	4304.8	3338.57	3621.17	8500.09	3360.62	2783.9	4934.79	4928.64	2830.33	2215.16	8024.74	9089.82	4972.14	3539.77
		1.12729		3717.75	3772.56	5851.27	4963.68	5248.24	5496.38	17147.9	4384.04	4057.11	5016.22	2908.49	3420.8	3527.82	5547.16	3043.63	3847.8	2757.83	2199.97	3004.97	4000.61	7825.35	13043.5	3709.48	12083.7	9166.27	8210.32	7710.94	6144.56		3595.3	2670	5241.73	3206.01	2648.66	5583.15	9229.04	4104.91	2746.66	5418.97	5205.82	4427.65	3682.13	6100.45	9002.1	5104.73	2736.51
		1.31517		3851.03	4411.93	7089.01	5531.76	7891.94	6644.37	29036.8	4449.16	4100.34	4712.75	2931.02	5082.09	6071.71	8882.27	3216.81	4002.41	3505.28	2456.44	2987.62	5581.73	18590	29824.2	6276.42	10760.5	10066.4	8652.1	14553	7248.25		3836.92	4801.59	4552.46	2990.81	4056.05	6939.6	14131	5284.77	3805.75	7069.48	6417.14	2504.25	4204.88	10680	7745.54	4703.56	2790.17
		1.50306		4760.01	7032.95	10173.8	8221.49	14889.1	8830.66	34017	7053.73	5644.43	6275.35	2985.57	7731.7	10892.9	14985.3	4072.92	4564.37	6129.57	3285.78	3947.28	8245.37	31058.1	52957.3	9052.97	10944.6	17166.4	8240.61	25194.9	9214.25		4992.13	9884.49	4665.37	4647.27	5667.1	6908.18	19373	6540.02	4605.44	7444.78	6725.49	3859.11	4122.44	15826.3	9190.18	5928.09	4324.13
		1.69094		8272.96	12791.1	12985.8	14391.5	39192.7	21361.4	30240.1	12066.6	11987.9	9608.22	3175.58	12376.6	18295.7	23949.8	4941.28	6329.58	12168.6	6747.6	6749.99	11603.3	38015.2	63670.2	10868.1	12068.4	30090.6	9966.65	34206.8	10665		7673.12	9679.75	8916.94	6062.98	8940.91	9368.1	20243.2	9148.06	7200.21	7974.98	5299.97	5436.71	7523.88	13909.3	9485.53	9068.05	5579.97
		1.87882		17217.1	23013.5	15267.1	22389.2	62125.6	44339.3	21881.6	22584.7	19018	13941.7	3606.7	16657.7	22027.6	26168.1	7664.01	8438	21275.5	14050	12741	20531.1	34328.7	65535	11238.8	12368.8	42794.1	12022.5	36717.3	12271.9		9994.98	13123.2	8295.84	9437.26	11261.9	15855.2	20611.8	7391.74	8845.47	10780.1	8200.51	6698.37	8931.77	15097.1	9047.03	8577.38	6477.44
		2.0667		25502.5	34121.2	16496	28048.3	65386.7	61184.7	12217.5	31196.5	22224.1	19870.2	4028.16	22384.5	20321.3	21797.2	10457.4	11350.2	30824	21691.2	20183	27713.8	28270.1	65535	11164.8	12050.3	48389.3	18200.1	29456.7	11170		11578.4	9666.34	12194.6	13644.6	14696.4	22438.9	29177.2	8948.13	7926.05	8780.8	9114.36	4613.78	11384	14557.8	9489.89	10688.9	8673.06
		2.25458		26631.4	38400.6	15026.8	30229.4	65507.1	63321.3	8168.36	34143.4	22367.5	21349.4	5249.53	22876.4	16214.1	13908.7	15011.1	16736.1	34193	27121.1	26400.2	29399.7	22525.4	60101.9	12587.9	12940.5	39556.3	27143.5	19413.9	11382.6		12170.5	11027.1	12795.8	15036.9	14519.6	23662.2	30525.1	10089.4	8802.92	9430.09	11391.9	5952.14	14932.3	12678.7	8646.52	12052	11775.8
		2.44247		20966.3	39197.5	10822.4	28621.2	63540.4	58546.5	7132.3	30741.4	16567.4	15124.5	9339.89	22763.7	12159.2	8161.71	23375.2	21198.6	32933.4	21976.3	26063.7	26644	22702	42243.6	14261.6	15778.2	26318.8	32413.5	14904	17161.6		8896.66	9754.5	9208.28	9561.37	11014.3	15439.4	25889.5	8860.45	7030.11	9806.25	14043.6	3992.5	12694.9	11331.6	7573.94	10286.3	14453.4
		2.63035		11397.3	27231.1	8624.04	24129.7	46498.2	42864.9	8906.38	29068.5	13347.7	8612.96	16108.9	15522.6	9805.35	5904.13	30077.5	25316.2	25938.9	15823.7	18758.7	19807.6	19231.9	24837.3	18717.9	19733.2	18679.8	29265.1	15188.4	18346.8		9069.56	4818.22	9825.4	4352.48	9102.12	7461.9	22605	7575.54	4173.43	8589.43	12749.9	4218.17	11616	15067.5	8778.2	10672.2	10342.1
		2.81823		9073.21	15276.3	9073.48	20140.1	23450.9	25478.8	10129.3	28305.1	9528.35	8572.08	23875.7	10330.8	8839.81	6006.69	33069.3	26910.1	17387.1	10934.9	12258.9	14236.1	13762.8	18613.1	30153.7	24621.5	16990.9	20814.8	15186.4	20997.4		4939.05	6308.61	7377.95	4490.61	7094.93	4320.71	16276.9	5333.79	4302.98	6265.56	11809.3	4262.57	7709.55	17160.5	9857.57	11602.7	5686.69
		3.00611		11032.3	9661.15	12436.4	15732.2	15001.2	19708.7	8696.4	23815.9	9372.76	10053	26874.6	7579.54	8118.22	6417	33651.3	28113.3	13497.1	10135.8	10370.5	13348.2	11909.8	18513	36306.7	29214.2	16792	14999	14657.5	27344		4093.55	6389.87	3832.73	6082.63	7160.07	4711.44	13228.1	3912.42	5122.73	4787.13	11018.6	2602.18	8177.08	11908.7	8721.22	10857.2	5213.46
		3.19399		11795.2	9510.21	17494.8	12651.9	14014.3	17116.1	8729.79	17517.8	12213.2	10253.9	23744.6	7348.82	6176.09	6437.14	29536.3	25317.3	11281	10769.1	11395	13722.2	11792.8	17910.5	38079.2	31266.3	15843.2	12609.8	14201	31558.6		3589.7	6319.14	4756.21	4011.45	6930.72	5306.32	8546.49	6146.5	7026.92	5811.02	9467.03	2696.53	7202.93	9236.98	6464.13	7683.45	5177.29
		3.38188		14013.6	9248.11	23078.5	13511.4	13842.1	15032.7	9350.38	14185.4	13635.4	10418.6	16158.1	8171.45	6715.01	7650.03	22698.6	18830.3	11087.2	13240.4	12893.8	12857.1	12831.1	16821.2	30017	26539.8	14774.3	13609.5	14127.8	24937.5		5793.16	6203.32	6452.3	5979.28	3225.39	5261.07	6096.67	4129.86	5975.72	5502.88	7812.83	3055.44	6106.47	7852.23	4531.25	8824.81	5946.22
		3.56976		13369.5	9284.42	28331.3	14561	14067.4	12799.7	9748	12182.1	11184.2	10431.8	11246.1	9237.21	8619.74	8874.3	16450.1	13732	12273.1	12317.5	14576.3	15495.1	11979	16177.5	20369	20401.8	13278.6	14291.8	13632.1	19394.4		8878.22	6699.97	6186.57	5121.58	3155.93	6230.34	5635.46	4154.38	4860.33	4914.73	5792.49	3248.87	5074.7	7118.8	4686.23	7704.72	5556.98
		3.75764		11752.9	8892.82	25912.5	15096.2	12520.1	12556.9	9765.45	13686.4	11363	12442.5	9928.2	9644.08	10336.8	9623.91	14431.9	11971.3	14509.6	12252.4	13290.3	15426.8	11987.3	15189.1	16156.8	16940.9	13582.6	14766.7	13166	15303.4		5093.09	3157.16	5381.89	3502.81	4642.15	4064.69	4991.52	4618.33	4219.63	4022.68	4576.21	2252.78	8008.3	5135.43	5573.02	4964.21	4372.83
Mouse2_area5	ascV	X0		rY0	rY1	rY2	rY3	rY4	rY5	rY6	rY7	rY8	rY9	rY10	rY11	rY12	rY13	rY14	rY15	rY16	rY17	rY18	rY19	rY20	rY21	rY22	rY23	rY24	rY25	rY26	rY27	rY28	rY29	rY30	rY31	rY32	rY33	rY34	rY35	rY36	rY37	rY38	rY39	rY40	rY41	rY42	rY43	rY44	rY45
		0		3338.17	3020.69	3270.8	2082.52	2195.79	2327.97	2297.96	2299.02	2214.95	1998.21	2205.38	2253.75	1999.69	2004	2376.73	2139.3	2044.66	2055.82	2214.86	1994.99	2326.62	2164.82	2176.14	2362.77	2048.16	2189.51	2124.67	2123.32	2150.18	2132.3	2057.43	2126.71	2612.87	2076.05	2137.15	2060.65	2452.59	2243.06	2007.98	2048.78	2088.43	2059.25	1947.63	1978.03	2083.6	2922.43
		0.18788		3441.05	3230.52	3505.34	2398.19	2378.51	3209.93	2416.49	2629.08	2342.63	2100.8	2159.89	2220.6	2242.84	2245.05	2272.67	2114.46	2195.65	2169.75	2042.96	2050.44	2419.66	2327.02	2386.82	2372.17	2150.31	2036.2	2282.98	2120.69	2329.13	2092.68	2116.17	2108.18	2192.07	2060.18	2330.54	1962.67	2310.14	2357.96	2188.96	2004.46	1975.67	2209.3	1987.07	2076.25	1947.99	2976.83
		0.37576		3484.24	3568.2	3442.72	2382.68	2102.93	3750.83	2720.37	2553.43	2612.82	2530.48	2193.03	2312.07	2341.04	2612.91	2229.98	2544.79	2498.81	2174.49	2335.37	2149.55	2524.47	2552.34	2553.24	2202.22	2300.16	2000.23	2366.71	2054.87	2168.95	2108.47	2079.77	2332.35	2120.47	2164.36	2244.99	1932.88	2307.5	2347.96	2462.79	2142.86	2230.08	2074.51	2181.08	2148.5	2103.25	3221.48
		0.56365		3671.63	3132.58	3128.62	2644.53	2276.22	3637.41	2974.68	3053.04	2937.27	2906.28	2155.34	2286.05	2627.1	2675.58	2738.01	2741.26	2430.51	2380.31	2770.88	2139.78	2729.43	2346.84	2928.98	2343.57	2020.78	2082.78	2468.59	2127.31	2142.18	2240.27	2238.07	2447.46	2107.31	2380.84	2225.16	2021.07	2440.21	2301.01	2677.61	2262.77	2263.32	2065.62	2163.34	2225.69	2346.93	3372.24
		0.75153		3098.07	3053.82	3955	2995.68	2767.84	3462.72	2634.19	3136.85	3672.95	3251.02	2237.38	2454.45	2754.88	2868.66	2883.85	2647.89	2506.2	3237.38	2922.74	2257.28	3032.98	2511.51	2958.6	3451.59	2152.77	2286.62	2427.24	2446.93	2153.69	2345.88	2440.47	2298.54	2189.53	2335.68	2665.76	2142.24	2391.78	2854.61	2633.97	2498.1	2271.27	2163.67	2045.51	2310.76	2546.62	3858.08
		0.93941		3453.78	3891.77	4264.9	3360.46	3169.51	4334.42	3172.01	3879.96	4324.58	3013.39	2658.59	2841.44	2900.36	2786.99	3648.16	2705.88	2422.56	5032.86	2828.03	2578.32	3232.52	3305.58	2956.66	6579.16	2138.07	2420.2	2587.59	3913.25	2364.11	2572.36	3313.21	2215.54	2157.79	3496.89	3816.34	2619.67	2604.84	3522.17	2700.01	2501.96	2477.17	2357.71	2106.77	3707.69	2671.14	5744.69
		1.12729		3841.11	4258.27	5644.35	3155.2	3066.1	6262.05	5883.04	5211.38	4050.22	3531.23	2807	3204.05	2843.94	3890.29	4464.84	3520.56	2800.94	5206.46	3175.05	2793.01	2953.55	3592.3	3038.2	9246.11	1956.5	2884.16	3910.91	7808.69	2478.3	2526.32	3718.55	2930.05	2309.06	6860.79	4377.89	4108.48	3459.11	4876.7	4204.73	2402.04	2941.09	2642.71	2366.53	8414.7	3042.65	12174.4
		1.31517		4670.88	6155.97	8302.9	3842.17	3440.92	9078.38	12346.8	5492.8	6353.13	9793.04	3373.42	3582.88	3482.51	6755.21	7420.07	5259.44	5094.49	5621.7	3486.48	2782.79	4524.08	4075.09	4964.74	9367.51	2019.4	4470.55	8156.84	16935.3	2872.67	2876.55	5056.87	4062.28	2514.02	14654.4	6206.76	8030.26	4224.08	8181.98	7026.57	3329.83	6118.6	4115.58	4016.17	17098.2	4818.12	23734.9
		1.50306		6572.47	12053.4	9946.87	5409.39	8175.22	16374.6	23767.4	5608.08	15467.3	20427	4388.62	4265.91	6525.61	11181.4	11066.2	12620	12119.9	11308.8	5746.72	3145.55	10082	4575.43	15036.8	11573	2398.21	8370.96	14450.3	35434.9	4971.06	3938.83	7712.58	8312.85	3189.84	29753.2	7449.92	14406.9	5365.41	16528.8	12959.1	6679.29	15188.8	8567.04	10819.8	31441	9324.32	36389.4
		1.69094		9048.43	21150.8	12553.8	11020.8	17996.6	34989.8	36576.9	5699.01	29375.2	30915	6968.47	6448.77	15347.8	13388.4	10861.1	29805.1	20939.9	34987.1	11548.9	3461.76	21680.8	14584.3	37360.1	21066	3263.95	13850.8	26513.3	52557.1	7980.92	5940.59	10311.5	20816	4482.7	49230.7	9033.34	20401.6	8148.86	29764.8	20709.5	13323	29743	13684.2	24887.1	46072.1	18213.7	50188.7
		1.87882		10825.5	30190.8	15025.8	19099.1	21854	54843.4	48645.7	6620.72	34174.8	30706.7	8826.69	7752.62	28546.9	15393.9	8359.48	49446.3	27071.2	61424.1	16143.6	5154.71	38049.5	33813.6	51314	33359.8	3839.61	19344.3	42352.4	61103.5	12839.6	9847.59	10765.7	39709.5	6317	58401.6	10025.9	28370.5	10001.4	41079	22098.7	24398	41760.4	17919.4	41125.2	60009.4	28959.6	60301.4
		2.0667		11839.5	28925.6	15468.1	19591.4	23069.3	57535.9	54312.8	7328.55	34020.1	27326.7	9249.84	7686.77	42322.9	21839.2	8970.32	55704.9	27996.7	65415.9	19296.5	5031.54	45375	49236.8	55637.5	41805.8	4793.73	24376.9	54095.8	61167.6	19799.6	15769.3	13006	50735.4	8288.86	61236.5	10659.6	29923.1	10391.9	47701	19207.2	29601.8	42702.3	18168.2	43958.7	63144.6	36419.6	63316
		2.25458		11028.2	25389.8	13358.1	18712.7	18281.5	47911.8	51451.7	5696.06	26594.2	17381.6	9125.47	7827.67	47605.8	31764.1	12542.5	50394.6	21622.7	65137.2	16768	6391.4	46781.5	52491.6	46467.1	42198.3	6021.32	31639.9	56004.1	51937.5	27795.8	19868.2	17967	53527.6	13007.9	58160.3	10480.2	26676.4	10887.9	43213.7	16112.1	30651.3	31060.6	16780	34011.3	61687.3	38341	64579.6
		2.44247		11459.3	19599.2	11195.1	14864.4	14139.5	35438.2	44112.6	7199.2	23964.4	12574	8071.56	13233.4	39363.6	38084.5	19818.9	37598.6	15865	54873.9	15736.5	6987.09	42859.9	39744.5	32174.1	31432.5	8519.89	38041.4	49334.8	37797.4	30320.7	25724.7	23283.5	45173.9	19737.9	43102.7	11329.5	22630.5	12267	31060.3	15201.2	25022.4	17335.2	17836.8	20799	41840.3	28568.9	57003.2
		2.63035		12485.8	16147.1	12460.7	10791.2	10955.3	25949.8	38825.8	9088.44	20125	10334.4	13360.9	27946.7	25527.3	38494.4	22100.3	22808	10229.6	29676.7	17818.2	8333.43	35235.4	24108.9	15800.1	25002	11332.4	40576.2	35205.3	27342	26601	30339.1	26730.2	26041.6	27428.6	25148.9	13618.4	18917.6	14642.4	18601.9	15462.6	17204.7	10257.3	20342.2	12431.4	22159.2	15989	37953
		2.81823		15681.8	16815.9	14141.3	9793	10822.1	20992.5	30840.8	12384	18616.3	11041.5	23190.3	40408.8	13255	34109.8	22924.8	15561.8	7233.1	13743.9	21178.7	13678.3	25463.3	12515.3	11092.8	21655.2	17590	35706.4	20550.1	24671.5	20825.1	29327.7	23370.6	17321.7	30582.5	15455.6	18689.3	13649.5	16853.2	13856.2	13857.2	15700.1	8834.79	26527.8	10143.5	14144.3	12102.8	19818.3
		3.00611		20137.6	17873.6	17256.7	11050.6	9541.75	16943	22297.3	15870.4	17018.6	11413.5	32315.8	37461.5	7914.59	29156	16510.9	13864.6	7218.8	8547.85	21893.2	21184.7	22138.4	9780.78	10717.6	17402.1	24464.9	25657.7	14771.2	24509.2	18105.4	24021.4	16094.2	15722.2	27115.4	11175.2	24037.4	12201.1	20693.7	13470.1	15166.9	12654.3	9654.65	33318	10110.8	14836.1	13044	11448.9
		3.19399		25919	17833	18230.7	12094.6	9413.23	14668.1	16868.1	20793.2	14383.5	14411.7	31459.2	21677.5	7046.45	24424.5	10335.9	12535.4	7407.66	7516.64	19998.3	23393.7	20926.9	8195.77	10341.1	13795	29309	20293.4	15643.4	25971.3	17038.1	19715.7	11306.1	16191.3	17076.5	10421	24763.5	12963.8	28365.5	16248.3	19905.4	10709.7	11946.1	33580.4	9133.6	16323.2	13093.6	9675.97
		3.38188		26207.6	15509	19652.4	12867.3	10061.3	12588.7	12291.4	29345.4	11494.6	14864.3	27900.4	11793.7	7374.87	16959	8793.96	9493.73	6014.86	7273.58	17803.7	20644.5	20645.9	9235.81	10313.7	12297	29999.7	20358.2	16613.5	26382.6	17107.2	19027.9	10624	17137.7	11331.1	11354	17821.5	14338.3	33414.8	19092.8	25771.2	11120.6	13546.9	27118.4	9553.75	16499.7	13417.2	9398.07
		3.56976		19677.2	14454.9	17467.4	13021.5	10077.9	12623.9	12443.3	34616.9	9944.41	15751.2	25222.7	11158.9	7744.86	12686.8	8051.19	7221.73	4940.77	7740.33	12876.1	15181.5	20613	11476.4	12753.8	12980.5	30530.1	20139.1	15145.8	25734.4	18140.3	16996.7	10321.7	18182.5	12344.1	11877.9	12461.3	15183.6	32669.9	17830.9	26340.7	11835.1	11798.6	19580.8	9735.52	17156.6	12609.3	10267.2
		3.75764		13361	14881	14278.8	14696.2	12141.4	16467.7	15183.3	35315.4	10512	16767.9	22773.2	10492.1	9240.56	9403.43	8201.73	6250.59	4380.96	7260.94	10671.2	10488.3	20728.3	11991.9	14214.1	12197.9	23173.7	20066	14455	24478.5	20465	13194.3	10886.4	15963.7	14516	12828.5	11999.1	14354.1	28587.8	17803.8	20820.1	12894.6	13149.7	18626.1	9985.98	16462.4	11381	10825.1
Mouse2_area6	mV	X0		rY0	rY1	rY2	rY3	rY4	rY5	rY6	rY7	rY8	rY9	rY10	rY11	rY12	rY13	rY14	rY15	rY16	rY17	rY18	rY19	rY20		gY0	gY1	gY2	gY3	gY4	gY5	gY6	gY7	gY8	gY9	gY10	gY11	gY12	gY13	gY14	gY15	gY16	gY17	gY18	gY19	gY20
		0		2246.83	2349.53	1991.38	2683.74	2311.26	2569.75	2301.46	2336.58	2322.44	2528.58	2530.14	3778.47	2398.91	2145.26	2037.36	2161.15	2401.86	2927.33	3525.36	3152.84	2139.09		4210.31	2580.6	4009.23	3434.86	2730.87	2807.98	2146.84	2878.86	2063.64	2543.49	4560.6	2767.77	2772.45	2061.37	2468.92	3636.91	3438.07	2254.83	2569.65	3792.14	1590.81
		0.18788		2244.18	2270.18	2044.23	2402.9	2295.13	2665.34	2690.38	2665.01	2529.25	2761.21	2242.89	3880.38	2279.34	2305.63	1991.9	2197.66	2376.64	3047.68	4600.26	3563	3232.9		3385.88	2167.09	3212.38	2462.02	2295.67	2956.97	2468.52	2392.57	2361.68	3747.53	5690.94	2734.23	2935.31	2380.06	2351.33	3085.19	3310.18	3770.21	2901.83	2872.53	2688.27
		0.37576		2443.12	2516.09	2139.07	2542.05	2629.27	3240.7	2893.02	3059.44	2701.82	3366.36	2866.38	3920.31	2477.88	2376.13	2118.9	2179.21	2151.69	3256.72	4988.31	3638.95	2922.49		4620.11	2151.64	2149.9	3077.88	2889.14	3889.08	2758.45	2956.11	2921.51	3655.11	5045.07	3594.2	2428.16	2740.46	2091.54	2257.23	3509.3	3189.18	3087.95	2667.49	3006.61
		0.56365		2896.3	2489.22	2264.05	2389.71	2799.87	3701.06	3091.35	3383.31	2813.31	3642.52	3164.89	3852.41	2788.32	2850.02	2135.67	2498.21	2313.57	3063.19	5597.44	3639.86	3214.31		3793.8	2167.81	2327.14	3897.91	4242.29	2931.13	3879.13	3494.46	4357.29	2899.36	3643.59	2924.79	2934.26	3000.37	1945.64	2615.18	3237.91	3702.43	3283.86	2361.51	2993.62
		0.75153		3158.25	2399.22	3185.54	2667.41	2567.18	3743.14	4108.55	4058.38	2901.22	3861.52	3411.44	3402.17	2742.68	4267.45	2100.04	2520.6	2831.5	3034.47	6024.49	3944.32	4199.56		3054.46	2319.55	2827.4	3443.96	4770.81	2120.05	3902.8	3151.76	3668.92	2917.04	2991.36	3061.74	4061.73	2610.5	1994.1	3632.89	3219.18	3830.15	4809.72	2387	2992.19
		0.93941		3343.08	2643.09	5058.23	3828.98	2979.63	4236.49	5143.65	5547.68	3184.23	4160.34	3730.2	3027.21	3190.45	5869.1	2548.14	2337.48	3796.93	3894.27	7567.92	4576.29	7499.41		3296.41	2818.02	4054.76	3014.92	4978.44	2753.39	3512.45	2798.48	3356.73	2602.62	4060.06	3082.82	2693.49	2737.74	2050.63	2524.12	3159.36	3365.79	5171.18	2379.1	4335.08
		1.12729		4609.93	3208.97	8371.24	5958.94	3802.86	5187.85	6620.94	10186.4	4127.53	5301.75	4820.66	2870.85	3621.44	8149.97	3460.75	2875.28	6360.57	5467.89	11547.8	6717.86	13169.2		3908.06	3013.14	6423.44	3100.73	3184.59	4097.67	3944.54	3414.11	3854.09	3494.39	5544.86	2542.96	2201.33	3347.53	2557.79	3251.23	4720.93	3400.45	4236.8	3402.68	6983.39
		1.31517		10212.4	5276.04	12673	9375.95	6390	7026.98	9628.69	17170.5	6332.33	7784.79	8532.4	3586.04	4216.59	8352.07	5859.06	4470.69	11478.1	8500	19737.6	14776.3	19871.3		4559.48	3471.24	7538.93	3070.7	2369.15	4647.09	3827.9	4910.33	5055.37	3377	7277.79	3963.47	2509.86	2765.19	3039.14	6434.05	7229.62	3677.61	5145.53	4975.58	9345.68
		1.50306		19456	10082	17506.9	16824.3	13382.8	11692.5	17285.6	27231.7	12753.7	11187.7	13718.7	4065.71	6330.05	13431.8	12351.9	7939.94	20292.2	14488	33152.3	32131.6	29975		7943.11	5037.05	8336.45	3101.2	2850.45	4568.39	4760.12	6464.42	7020.81	3151.21	8367.08	6584.65	3958.37	3357.25	5399.49	11995.7	7521	6973.73	8348.32	6638.73	10190.8
		1.69094		29108.5	16028.5	24139	27063.5	23012.7	17924.6	26316.8	36864.6	24634.5	17495	17998.9	5180.93	11044.8	32851.8	20378.5	12219.3	29956.1	30530.9	43913.9	52535.2	38844.3		9487.37	8661.22	12360.3	5649.46	4112.29	5642	6659.31	9164.92	9084.27	8119.25	9196.26	9716.33	4403.39	6549.23	9595.67	13795.7	9914.15	10729.6	9241.34	8419.77	10745.9
		1.87882		37802.4	19423	26701.7	34049.2	32570.4	23837.3	32050.5	42015.3	37616.5	25390.2	20413.8	6494.09	22528.3	60534.6	28152	20361.8	37249.9	55622.1	45693.4	61409.9	43943.3		7250.61	10354.4	11651.4	8165.11	5659.87	6485.48	8453.97	10646	12680.5	14436.3	12060.3	11441.9	5590.28	10442.4	14097.8	15153.3	10685	13558.8	9520.4	7919.3	15007.9
		2.0667		36638.9	23547.6	25497.5	32105	38568.3	27350	36084.4	39256.2	48852.2	29478.5	22574	8538.62	37370.8	65535	32077.3	30971.4	40338.5	64170.9	39278.1	63971.1	45251.3		7087.86	11151.7	9745.7	7973.39	6715.29	6970.85	7029.52	9968.66	16291.9	13664.1	17147.2	16594.8	9008.75	12736.8	17847.8	15835.9	7081.32	14569.4	9082.29	10928.3	15434.1
		2.25458		31773.5	24525.6	22234.7	26154.2	37660.2	26778.6	38479.6	29245.5	51095.1	27675.3	24574.3	15625.2	40120.7	65531.9	30060.7	39742.4	35189	64488.6	29054.2	63995.1	42798.1		6073.04	12328.7	6170	9859.89	6731.25	9062.38	6214.32	10896.5	13694.2	12173	11127	17289.6	11246	18671.9	11481.5	10464.5	4736.24	12540.5	6678.78	10954	14434.8
		2.44247		22482.5	20702.1	17230.1	18878.1	29155.8	22285	36896.3	21261.6	43989.5	23567	23100	25197.9	39485.9	65479.7	23395	38527.9	26563	59210	19265.8	54482.6	37651.9		5843.01	12839.6	4088.22	6026.81	6569.69	8465.87	5530.72	9152.6	11267.1	7963.94	7961.14	14363.7	13104	17439.4	7985.39	11767.6	4273.35	14096.6	5508.68	9992.81	11979.5
		2.63035		15123.6	17666.2	14548.2	15564.5	20976.5	16709	33024.1	15272.6	30326.2	20176.5	22766.5	34917.8	24784.6	55589.3	18282.2	32229.1	21084.7	41553	15065.3	31860.1	26912.1		5010.29	6412.58	3168.86	5115.16	5497.11	5923.77	6082.03	5993.39	9462.53	5218.95	5842.67	12507.5	9244.52	8704.59	7906.39	8121.74	5494	13715.6	4989.22	11901.7	11520.2
		2.81823		13432.4	14742.3	14201.2	15459	15154.4	11844.3	28087.4	11318.4	17884.8	17788.1	22564.2	38791.7	15131.9	37390.6	17241.2	20922.1	17483.7	24933.9	15619	18646.2	16762.7		4755.52	2848.03	2719.48	4884.19	5571.56	7384.92	6841.56	5666.71	7046.6	5779.87	6758.01	9621.47	6133.9	5344.32	5326.74	3716.04	5424.29	8822.85	4731.85	10836.1	9770.5
		3.00611		14485.2	13127.2	15602.9	16936.9	13161.1	8696.11	22655.5	9320.2	13537.8	17019	23342.1	38092.8	13015.8	20899	13659	16600.7	16308.5	19237.2	14832.2	15761.4	13749.6		3802.07	2945.94	3545.8	4621.66	4763.02	10564.6	7302.94	4812.8	5321.61	4900.16	6015.65	8786.4	4713.11	6634.17	4825.31	3720.44	4940.63	6302.48	2999.99	8108.85	10261.2
		3.19399		15306.3	12285.8	16117.9	16501	13205.6	7336.78	16989.9	8901.31	12275.9	17362	22096.3	31664.6	14884.9	14764.5	12629.7	14431.2	15003.4	17186.7	14328.8	14186	14633.3		2807.67	4743.87	4762.45	4510.8	3965.22	8513.22	5074.86	5789.05	6545.35	4836.36	6220.4	6498.3	3639.26	4852.23	3875.95	3991.5	4670.42	5948.85	2920.67	4904.3	13012.5
		3.38188		14574.5	12402.5	14633.8	14392.6	14003.3	7567.99	13346.1	8694.66	12361.1	18474.1	19893.8	21621.2	15746.7	14457	11090.1	11949.1	14412.6	16949.6	14133.7	13804.5	16787.2		3624.8	3913.2	5361.13	4839.5	4977.81	4627.96	4199.25	5416.35	5221.18	5146.23	6037.4	4186.42	3407.89	6091.18	3782.22	3109.15	3446.61	5705.69	2780.69	3662.34	9112.46
		3.56976		13101.3	12861.5	14793.5	14020	12940.3	9167.23	11774.6	8902.19	12447	17375.1	15967.7	16307.5	15441	13305.9	10304.7	10017.3	14302.9	15457.7	13874	14093.5	17146.5		2868.57	2921.62	4500.01	4206.1	4690.75	4450.02	4456.44	4742.16	5061.46	4786.32	4865.25	3882.36	4507.13	4337.37	5285.04	2847.03	3286.93	4938.44	2633.52	4263.65	6699.32
		3.75764		11725.6	12952	14983	14296.2	11893.9	10169.4	11311.7	9280.16	11425.6	16941.8	13182.8	14398.7	13946.2	11074.9	11585.9	9837.41	14201.9	14712.7	14162.1	13669.4	16743.5		3420.24	3199	3198.5	2680.59	4021.28	5411.16	3805.81	3846.95	6095.13	3580.54	3392.69	4248.22	3272.9	2509.48	4037.88	3104.04	3359.59	4310.19	3458.82	4177.11	6845.2
Mouse2_area7	ascV	X0		rY0	rY1	rY2	rY3	rY4	rY5	rY6	rY7	rY8	rY9	rY10	rY11	rY12	rY13	rY14	rY15	rY16	rY17	rY18	rY19	rY20	rY21	rY22	rY23	rY24	rY25	rY26	rY27	rY28	rY29		gY0	gY1	gY2	gY3	gY4	gY5	gY6	gY7	gY8	gY9	gY10	gY11	gY12	gY13	gY14
		0		2256.12	1980.87	2335.82	2113.45	2079.82	2237.02	2099.48	2360.66	2378.67	2739.47	2399.65	2302.89	2244.68	1441.03	2205.85	2403.49	2224.5	2449.51	2834.43	5596.2	4134.57	2307.82	2489.28	2198.93	2418.56	2488.52	2236.69	2160.87	2365.51	2167.87		2821.26	2126.88	2368.83	3052.16	2323.7	3674.03	2812.7	3608.66	4766.6	6525.08	4075.83	3409.77	3836.34	1337.8	2215.03
		0.18788		2065.38	2135.55	2291.98	2414.01	2067.34	2702.88	2162	2300.85	2527.58	3161.64	2624.72	2267.26	2365.08	1424.22	2284.07	2415.35	2560.37	2246.7	2570.76	4769.65	4193.65	2165.43	2391.78	2231.76	2232.36	2245.85	1992.49	2270.39	2634.03	2170.25		2287.44	2664.87	2933.07	2716.24	2197.64	6501.77	2960.68	2997.77	3347.48	6673.23	5368.14	2370.31	3291.47	1825.54	2219.01
		0.37576		2082.62	2026.53	2372.55	2249.84	2222.59	2461.12	2247.68	2439.33	2651.9	3630.78	3108.18	2163.09	2333.74	2087.68	2358.21	2099.3	2480.54	2196.43	2297.29	3777.1	3268.69	2519.18	2401.52	2418.28	2505.21	2275.48	2062.42	2314.69	2732.27	2234.79		2665.3	5011.83	3499.02	2470.91	3276.52	4546.97	4123.84	2394.16	3746.1	10595.7	6546.33	2537.61	2603.85	2190.11	2172.52
		0.56365		2047.23	2118.33	2629.13	2480.95	2282.12	2299.49	2495.77	2357	2531.78	3655.72	2983.39	2330.84	2203.24	2015.01	2663.38	2423.41	2317.95	2194.97	2371.32	3368.06	3225	2791.92	2483.13	2443.18	2643.7	2422	2238.71	2377	2928.86	2291.47		2937.66	2958.14	4865.92	3347.16	3632.34	3021.98	2317.44	3709.14	3758.77	10051	6910.64	2569.81	2495.82	2359.75	2687.7
		0.75153		1959.24	2066.18	2611.13	2379.98	2239.17	2958.37	2403.52	2291.51	2621.01	4571.52	3948.19	2396.68	2200.61	2184.2	3120.75	2533.23	2292.48	2399.94	2538.85	2788.49	2755	2686.39	2979.85	2991.55	3192.14	3010.21	2342.1	2426.13	3084.26	2170.67		4179.91	2506.14	6363.29	3652.9	3441.1	4913.14	3384.22	2358.88	3728.65	14024.9	11383	2700.44	2224.79	3422.81	3721.33
		0.93941		2295.91	2055.63	3343.18	2995.41	2859.37	3002.09	2492.16	2718.52	2421.98	3409.23	4071.08	2569.17	2196.09	2249.64	3453.98	2600.67	2358.58	2439.69	2903.73	2800.72	3037.52	3462.33	3159.68	3857.7	4116.55	3557.08	2324.86	2715.35	3396.93	2334.81		5453.18	1965.94	9991.67	3073.61	3273.36	10245.6	3021.11	2738.9	5300.5	15581.9	11451.7	4075.97	3342.41	2992.51	2785.23
		1.12729		2276.95	2355.4	6209.11	3253.35	3011.32	4072.68	2942.1	2325.49	6337.63	3496.16	6272.8	3057.49	2658.52	2382.95	5294.53	3213.62	2078.21	5835.66	4794.73	4013.84	2883.78	3057.92	3472.43	4961.38	4217.06	3676.82	2393.96	3598.31	3378.57	2358.29		5953.05	2353.25	11952.5	2889.93	2844.24	10798.4	3049.53	3061.68	5343.91	12848.2	11191.1	4420.47	3028.8	3400.56	3921.51
		1.31517		3019.94	3342.06	10649.6	4267.58	3406.55	4043.92	4087.38	3504.52	16762.2	4586.24	10819	3754.77	5090.13	2791.79	10553.7	6147.18	3648.89	18173.1	11859	8990.38	5004.8	4133.79	3466.48	5552.85	5492.06	4962.82	2387.64	3400.72	8132.48	2573.79		3579.03	3972	14021.5	3370.77	3163.98	18130.8	6098.44	4403.05	7122.1	8659.33	14065.6	4194.84	4319.42	5262.6	6036.98
		1.50306		3939.59	4852.47	15748.1	7590.61	4617.41	3710.94	8508.46	8100.66	38166.1	5532.01	15979	4609.66	13799.2	4974.93	25168.4	18715.9	4324.92	45744.2	30987.6	17823.3	16334.4	6580.05	3613.92	4849.44	4524.91	11133.7	2873.22	4143.65	27825.2	2598.3		3448.68	5748.07	14390.1	4519.41	7538.22	20985.5	6465.58	9437.13	12162.4	5660.12	18550.7	5883.44	8058.08	11436.1	10802.5
		1.69094		5484.19	12038.4	19867.3	16081.4	8845.85	6741.83	17906.1	15218.7	55099.8	8863.65	19107.5	5476.37	29987.9	10057.6	50859.9	41778.6	5667.54	55660.5	46694.1	23022.3	39512.2	15992.9	3863.45	4680.24	4003	22677.3	4192.43	4802.36	55768.8	2455.75		8661.58	9634.83	16237.6	13654.3	11665.5	33653.4	10391.9	16895.9	8517.06	9345.89	26084.7	11006	15741.8	12864	13183.7
		1.87882		7826.5	17926.2	26528.6	23623.5	15125.9	12303.3	31337.5	24680.2	61858.3	19945.4	19907.8	6498.25	46949.3	19817.5	61643.7	58816.7	5787.3	62240.6	53047.3	23397.6	55176.1	30328.7	4747.6	5475.86	5542.46	30473.1	6086.49	7051.67	65117.3	2751.14		13790.4	16865.1	16526.5	16896.6	10631.1	37004.8	15567.3	20158.4	10910.1	10884.2	26799	17931.1	24128.9	15330.8	24978.1
		2.0667		10040.2	22031.6	30440.5	26761.9	16486.9	15823.6	34703.3	26023.4	53994.6	26030.2	22428.7	9880.48	56370.2	35418.4	63832.7	63192.3	7980.24	56447.8	51434	22874.5	55469.2	36407.7	6369	6395.19	7290.75	35918.7	8270.34	7527.44	65197.1	2911.3		15575.1	14490.3	10611.6	21406.9	10667.4	31514.9	21233.5	12048.5	12180.5	11071.4	25529.9	24930.1	25951.6	19847.8	37460.2
		2.25458		11732.1	17411.6	32219.8	22392.7	16904.2	17959.6	25134.4	19609.1	30580.1	26665	24398.1	15086.1	57240.4	42561.3	62253.9	54390.1	11900.7	43284.9	45098.4	20139.7	44645.4	34997.5	9839.19	6930.36	9914.93	28001.5	8923.09	9756.47	61746.7	3024.67		12024.4	14704.2	6453.14	16228.1	9471.78	36217.6	21048.3	6016.96	13537.6	13569	20242.5	26770	23618.9	16635.4	36339.4
		2.44247		12118.7	9950.49	27652.6	16918.6	11552.4	17690.6	13453.5	15836.7	14486.3	18712.1	21989.8	22478.9	46510.8	44743	46970.6	38052.4	13734.5	27572.2	38819.6	15067.8	30243	29630.7	12990	8122.5	11732.5	22013.2	11461.6	13346.1	55145.2	2959.22		8329.35	9380.42	5207.64	7954.71	7568.02	29934.4	18935.5	7740.38	6063.44	11476.4	14920.6	19384.2	20971	11682.5	24184.5
		2.63035		12435	9402.81	19646	16672.8	8682	21216.8	8665.49	10484.3	11074.9	12248	17750.3	26076	34385.8	33361.9	25047.8	22551.3	17056.6	20514.8	31528	11806.7	19266.7	24729.1	14449.8	11266.9	19140.8	16276.5	14508.1	16844.5	41397.5	3737.48		6961.44	6107.61	3810.72	6794.82	4681.3	26361.5	16506.7	5062.33	4704.9	6312.99	13263	12481.4	16050.9	8048.65	12343.1
		2.81823		16749.9	11320.6	12285.6	20374.8	9858.31	26142.3	10119.7	10632.2	12526.8	9587.6	13156.1	26159.6	24900.4	23595.8	21405	17247.1	19274.5	15886.7	22567.4	10744	14189.8	17469.6	16774.2	14273.3	25403.7	15926	15677.7	17258.3	32497	5442.31		7307.17	4607.75	4108.73	7800.11	3811.45	24013.5	13075	6181.06	4981.49	4238.41	10697	11248.5	10828.1	8821.88	8675.21
		3.00611		22678.5	9228.29	9769.85	26225.5	10197.9	28099.6	11164.4	11985.6	12539.3	10352	10657.4	25037.1	15683.7	17202.1	26509.5	18101.8	21421.3	14822.5	21311.4	14558.8	12174.3	15228.2	21531.8	17499.8	30956.8	17106.5	19392.5	17719.4	26238.3	10149.5		6230.24	5787.73	3649.18	7825.03	4275.26	15536.9	10217.4	6338.55	6147.8	3473.08	8260.84	11390.5	7788.79	8101.5	5661.62
		3.19399		34296.7	10129.2	10638.5	28333.2	11386	25487.5	13940.7	13976.5	12812.2	9508.7	8449.27	20991.7	11998	12085.3	19065.5	16669.7	22706	12172	18303.6	20600.8	11167.1	15832.4	18769.6	20753	26022.9	14750.8	17444.3	18462.1	24524.3	18284.7		3945.59	4427.69	3000.06	9663.19	3525.15	19286.9	5730.59	4521.36	5423.33	4896.28	5812.69	8402.65	6544.18	6255.93	5579.44
		3.38188		37333.2	8898.18	11189.8	23254.9	9510.2	18470.7	14233	15838.6	9051.27	9020.89	8354.99	18734	9040.46	11006.5	12795.7	15430.9	18000	11815.5	12894.8	22781.3	13969.5	14589.2	15736.6	22438.9	18173.1	14248.5	12581	16007.6	19031.1	23567.7		5434.71	4063.82	2926.13	4420.57	3479.61	12586.8	5068.46	3710	3912.14	5658.39	4202.55	4759.01	5722.79	4960.87	4140.67
		3.56976		35791.5	8259.16	10518.3	20670.2	8172.85	10870.7	11978.5	14064.3	8124.41	8801.68	8575.29	15355.2	7859.43	10191.1	11657.4	14443.3	15373.6	11835.5	14404	20903	14704.4	13356.8	14980.6	22160.1	14490.5	13920.8	14443.5	11239.8	14530.5	22143.8		6867.65	4771.24	3752.71	3712.88	3559.26	12827.5	5597.86	5513.02	4753.66	3690.08	4619.5	7535.3	5171.4	5278.16	5832.15
		3.75764		24208.9	9434.8	11005.5	16416.4	8843.37	9299.14	13699.4	10194.8	8273.67	9622.27	8619.53	15567.7	7895.63	9878.74	11147.9	13230.7	14734.6	11704.3	13785.8	22782.7	12921.3	11867.7	11925.3	18071.7	13008.2	12208.4	13591.1	8040.4	11177.3	16672.2		5115.3	5227.67	3742.86	5748.23	4906.04	10773.3	5648.38	5349.68	3808.99	3894.02	5484.72	5734.85	6548.31	6262.24	3425.98
Mouse2_area8	ascV	X0		rY0	rY1	rY2	rY3	rY4	rY5	rY6	rY7	rY8	rY9	rY10	rY11	rY12	rY13	rY14	rY15	rY16	rY17	rY18	rY19		gY0	gY1	gY2	gY3	gY4	gY5	gY6	gY7	gY8	gY9	gY10	gY11	gY12	gY13	gY14	gY15	gY16	gY17	gY18	gY19
		0		3802.46	3709.19	4036.54	4756.23	3161.83	4478.26	6109.33	6068.16	3386.48	2241.87	2155.34	2011.07	2064.49	2274.78	5877.39	2156.27	1979.04	2210.45	2086.65	2084.88		7819.95	5349.97	10736.8	10956.9	3848	16028.7	21194.8	18694	2562.64	2198.76	2659.3	3232.76	3283.08	3620.24	30234.8	2375.74	2104.12	3980.69	3811.85	3612.48
		0.18788		4391	4083.68	3723.47	5354.43	3501.32	4659.17	5984.59	7387.78	4033.89	2361.25	2132	2143.61	2019.01	2638.47	5730.09	2069.79	2273.04	2098.94	2287.16	2128.37		6878.83	6488.31	13111.6	13723.8	6209.53	15186.8	12868.7	15658.8	3849.9	2335.52	2656.36	1927.66	3013.48	7076.91	26469.3	2015.71	2579.11	4510.4	3645.52	2725.73
		0.37576		5028.13	5152.81	5200.4	4483.66	3599.79	4730.58	6350.89	7187.23	4685.89	2258.11	2090.54	2365.59	2243.66	3121.47	5405.2	1979.36	2544.59	2347.49	2229.43	2438.4		11046.2	10343.3	11967.4	13387.7	9208.66	9392.02	15875.7	16499.3	5800.94	3019.02	2663.68	1934.38	3183.36	11086.4	25408.3	2569.76	2619.47	3581.88	3096.35	2977.24
		0.56365		5877.21	6845.11	6370.34	4938.12	4032.38	5183.9	7137.81	7904.08	5426.99	2194.91	2114.62	2263.12	2197.93	2655.45	5345.45	2079.98	2534.03	2563.31	2115.43	2581.23		12196	12331.3	13613.5	13617.5	8466.83	14456.5	20412.5	16880.2	8824.21	3027.89	4064.25	2587.68	3385.24	12402.9	22348.8	3318.76	3279.1	4498.86	4293.29	5800.9
		0.75153		6322.1	7805.32	6482.57	5318.81	3998.4	6309.15	10647.3	10073.9	6374.73	2184.18	2194.02	2260.59	2257.72	2674.36	4806.48	2202.14	2508.79	3041.86	2232.2	2516.67		16593.7	13771.1	12459	16097.9	9170.51	9046.87	13101.4	19633.7	13575.4	3012.29	3826.82	2946.39	4204.85	15346.7	20479.7	3621.29	4595.44	6572.43	5514.99	6502.92
		0.93941		7740.86	12317.3	6832.71	5559.27	4088.24	4642.16	10824.1	10591.8	7351.21	2388.39	2641.71	2311.61	2414.38	2951.17	4793.13	2328.7	3145.48	3762.64	2237.86	2578.89		19514.5	18402.8	14249	13144	5201.8	12368.9	22470.8	18236.7	13426	5683.01	2616.72	3089.68	3360.98	21373.6	18706	2294.61	3181.94	12917.1	3864.99	5106.09
		1.12729		10855.1	14960.3	6853.94	6926.29	4943.71	6127.3	9246.24	11883.4	7956.62	2494.35	2973.79	2207.53	2727.05	2927.86	5407.97	2786.4	3866.41	3849.24	2319.86	2752.82		19841	24462.2	18262.2	16453	9903.94	11063	16661	19998.9	12057.6	7085.9	4417.96	3520.54	6419.26	28265.3	19459	3114.81	2377.78	24228.6	6477.69	6147.03
		1.31517		12738.2	15134.8	6895.03	9013.91	7368.44	7453.3	8355.5	14052	7461.87	3005.36	3812.65	3112.1	3367.93	3493.93	6904.13	3115.71	5098.19	3281.32	2929.15	2992.02		25831.7	24480	24280	23618	13311.9	9247.74	14818.4	20218.9	11395	9814.63	5591.94	6248.7	10414.5	34088.8	17874.5	3137.98	3600.79	29273.6	10429.3	11122.6
		1.50306		12152.2	13393.8	7284.19	10874.5	9952.22	10160.8	9693.87	18523.7	9316.2	3815.61	5453.33	4165.49	4677.02	4449.74	7314.56	4478.12	10616.6	3649.91	3265.84	4096		26005	28725.4	28554.3	28934.5	11006.3	11223.6	17088	19489.9	11772.4	10619.2	7857.21	6918.61	17693.3	34266.6	20358.3	2547.1	8330.5	32067.5	19104.1	15689.8
		1.69094		13572.2	12556	7568.44	11686.9	10175.7	18455.8	9691.75	25745.3	12265.5	4719.94	8088.21	5781.47	8094.18	6883.94	9678.65	5698.39	16574	6870.6	3178.89	8640.39		34353.1	31512	25823.3	34626.9	14799.1	15707.5	15887.2	21080.7	16393.7	12626.2	8254.23	15150	18026.9	35466.3	18894.8	3815.68	14264.2	35344.4	21220.2	18892.7
		1.87882		14832.2	12399.2	8066.39	13038.7	14367.7	30230.7	14118.2	30887.1	14041.7	5420.32	15063.6	6102.67	12822.6	9439.98	11180.6	7125.39	20566.9	10710.5	4128.9	14406.5		32992.4	30053.6	38301.9	36164.4	20908.8	17760.9	18070.5	22660.1	19036.4	17203.6	12914.5	16695.4	18673.7	35151.1	18342.4	10734.1	20317.8	43293.4	27289.5	23352.5
		2.0667		14876.8	11996.4	9585.17	12602.5	11800.6	34200	17647.8	33322.6	15229.9	8692.93	18424.6	7328.62	21289.2	9446.07	11776.3	11303.7	22920.4	12787.1	8553.58	19726.3		39537.1	31854	38174.7	38861	22910.7	23921	21039.3	20553.2	18857	20488.4	18419.8	18021.3	23092.2	36481.6	23883	15151.1	22695.9	43862.2	32649.8	28465.9
		2.25458		13305.7	10240.2	16673.8	10369.3	10367.1	32751.4	16112.6	33269.5	16499.8	17391.7	16600.6	8930.32	26089.2	7768.81	11394.5	17311.9	21371	11569.5	18482.5	20935.3		31708.7	30584.6	31470.7	36662.3	14723.8	21665.7	19583.8	22640.5	21839.9	19884.6	16155.5	16142.1	23239.3	34843.2	24214.1	15309.6	21190.3	38959.4	37061.3	33614.3
		2.44247		14484.2	10221.8	29987.7	10917.1	7035.38	25312.7	16828.1	30921.6	15952.3	28641.2	15171.3	11440.7	29068.4	7557.99	13468.9	22822.5	17330.4	7842.53	28361.3	16083.2		34883.5	24739.4	32318	30181.2	14872	20305.6	17841.2	19019.1	19811.2	13447.3	9623.52	15543.3	30572.6	25213.2	15589	13253.1	16436.8	31827.2	41054.1	37243.6
		2.63035		15789.3	16216.1	41124.3	18081.6	8690.93	19724.5	15489.9	27085.2	16662	35657.5	9726.59	14402.5	22529.8	9539.19	17073.7	22271.7	13834.5	5613.18	37015.3	13447.3		35923.2	29165.7	33465.2	30012.6	10249.3	17591.5	11129.5	18148.4	14989.5	12157.2	10265.2	10097.9	22591.4	23465	16865.8	11919.1	9106.47	21141.1	40718.6	24790.4
		2.81823		20943.6	22489.5	48832.1	22561.1	15038.4	13675.5	19291.3	19014.5	17211.6	32725.1	8793.76	17468.4	12729.2	14569.3	21234.5	19237.8	13031.6	6977.72	32172.2	11145.8		28354.7	27494.1	26387.9	20055.5	9204.53	9765.82	9924.86	18655.8	14583.7	8997.67	10596.4	9968.6	18817.2	17012.1	15165.8	7403.94	9916.2	16505.2	40688.6	18048.3
		3.00611		31191.5	29304.5	39911.8	25613.8	21769	9977.83	22040.8	14781	19938.8	21942.8	10756.3	18516.3	7435.38	19760.8	21952.1	15639.5	12978.2	10171.5	21006.1	10292.4		24934.5	14618	25062.5	17117.6	10125.4	8055.35	13953.8	12932.8	13036.7	9399.58	9017.01	11736	14191.7	14491.8	14390.4	7109.61	11010.4	11969.9	33725.7	14595.8
		3.19399		45473.9	29742.1	25321	23602.2	18725.3	7855.2	23706.1	12880.9	26327.8	12640.4	11746.7	19851	7680.35	20081.5	18444.8	11719.1	12688.3	14461.1	11490.5	8970.91		16735.9	11288.1	15387.7	15852.5	10669	8469.63	12807.5	10675.9	8675.33	8599.24	6329.5	11387.6	11881.8	12206	15598.3	8646.16	8960.25	10387.6	24634.4	13641
		3.38188		50298.4	23852.8	16231.3	21848.1	13123.9	9621.04	20499.4	11286.5	31269.2	9423.3	13440.4	15535.3	8657.84	15891.3	14493.6	10676.8	13635.4	19006.2	7620.62	8009.22		12523.6	10537.1	13019.9	11809.3	7240.81	8120.97	6424.93	10513.7	9190.02	7112.44	6567.04	7949.49	11040.8	10882.5	14161.4	5262.86	7232.98	6577.61	15246.4	12230.9
		3.56976		46374.1	17588.2	14264.6	15525.4	10758.5	8637.67	14670.1	9345.53	29172.9	9484.59	11132.6	11644	9000.78	12215.9	14249.5	13062.1	15314.1	20601.4	8544.08	7881.95		13676.1	9826.89	13651.8	11337	5814.38	6958.25	7003.44	10977	9040.93	6801.9	5177.14	5841.95	9064.17	11399.7	9202.36	3831.7	5036.1	6490.69	10621.2	11449.7
		3.75764		36074.8	13195.9	13037.3	11603.6	12865.8	11105.1	12465.9	8119.26	23882.8	11138.1	10117.7	11625.8	8181.17	10639	14685.9	13445.1	17030.5	21571.8	8357.39	7691.49		16354.3	7338.48	9232.37	13562.5	8896.65	5148.76	7916.09	9520.73	10161.9	9496.22	4586.76	6238.91	11563.2	5796.2	8514.84	4081.39	4756.68	7958.86	7655.57	9810.08
Mouse2_area9	ascV	X0		rY0	rY1	rY2	rY3	rY4	rY5	rY6	rY7	rY8	rY9	rY10	rY11	rY12	rY13	rY14	rY15	rY16	rY17	rY18	rY19	rY20	rY21	rY22	rY23	rY24	rY25	rY26	rY27	rY28	rY29	rY30	rY31	rY32	rY33	rY34	rY35	rY36	rY37		gY0	gY1	gY2	gY3	gY4	gY5	gY6
		0		2343.08	2082.33	2240.13	2020.27	2331.64	2310.35	2036.24	2740.05	2367.05	2413.34	2375.65	2069.43	1979.84	2182.11	2641.09	2162.51	2399.07	1964.17	1978.94	2041.08	2381.54	2388.33	2319.2	2136.53	2212.7	2052.27	2162.14	2482.71	2251.63	1984.15	2090.83	2009.57	2256.84	2681.55	2199.09	3243.09	2427.11	2344.86		3220.01	2560	2209.09	2659.51	2534.93	2159.28	3578.91
		0.18788		2298.46	2089.8	2068.42	2275.77	2182.53	2609.18	2254.1	2296.91	2329.75	2254.44	2399.77	2036.31	2127.77	2246.69	2868.95	2161.97	2354.34	1992.83	2088.13	2093.47	2907.68	2388.17	2157.24	2297.97	2216.66	2194.31	2037.12	2433.39	2215.25	2131.17	2235.38	2061.62	2229.45	2601.34	2347.67	2950.99	2458.91	2315.45		2873.85	3918.58	2603.05	2678.01	2534.99	3209.53	3655.33
		0.37576		2487.26	2375.41	2132.28	2949.27	2127.93	2766.99	2556.11	2559.33	2708.68	2443.87	2402.43	2247.33	2352.84	2620.78	3217.83	2196.56	2101.83	2094.75	2135.88	2176.36	5711.53	2186.76	3023.97	2101.04	2221.15	2442.31	2057.59	2144.44	2014.51	2138.42	2146.09	2003.5	2185.64	2796.11	2468.31	2947.19	2463.42	2413.62		3893.54	2944.98	3164.83	4172.07	2706.94	3397.69	3852.08
		0.56365		2939.69	2356.76	2231	2768.24	2263.15	3306.69	3142.46	4220.97	3762.74	2808.65	2450.86	2300.53	2676.45	2554.58	3819.47	2272.11	2000.48	2010.09	2222.8	1999.04	10712.2	2782.8	4594.83	2305.92	2273.57	2454.2	2025.33	2189.14	1998.91	2386.76	2189.97	2033.11	2049.56	2735.89	2345.19	2975.82	2885.41	2396.83		2973.05	2770.58	2195.7	3216.69	3665.8	4887.59	3965.89
		0.75153		3138.07	2388.01	2574.19	2733.7	3050.32	4573.7	4755.48	6414.55	3575.49	2947.14	2631.23	2959.54	3271.46	2674.37	2907.47	2544.98	2129.62	2091.86	2201.05	1996.84	17779.7	2598.12	7442.83	2239.58	2385.93	2349.91	2368.29	2207.52	2043.47	2452.98	2350.91	2049.55	2160.03	2396.72	3151.8	2592.18	2839.98	2459.99		3225.82	2752.63	2226.23	3662.69	4480.81	6937.19	7399.46
		0.93941		4050.94	2346.41	2490.46	3412.27	3295.21	6270.3	6107.06	9262.53	3741.33	3041.41	2770.12	4778.33	5643.21	3991.53	2938.07	2323.81	2403.33	2959.17	2071.31	2262.62	20984.3	2804.88	7376.09	2248.03	2298.13	2864.39	2193.57	2406.53	2137.77	2223.08	2363.67	2206.03	2118.92	2546.26	2901.08	2301.17	2647.2	2281.65		4029.43	2139.05	3233.43	5869.95	9034.5	15058.4	12895.5
		1.12729		5248.7	2429.47	2612.82	4895.8	4105.64	7713.84	7161.71	15006.8	6133.1	3410.61	3286.63	5971.34	7369.14	4387.34	3440.65	2469.91	3248.33	2782.01	2042.25	2236.02	20250	2390.19	9971.45	2078.71	2505.33	3198.41	2058.51	2309.72	2288.71	3244.05	2543.14	2246.93	2163.06	2535.55	2488.14	2578.34	2775.13	2964.83		5734.64	2965.43	2744.57	7228.85	10833.7	15250.2	16549.7
		1.31517		9666.37	4309.18	3547.69	7511.63	4877.02	10511.7	7715.75	24196	16149.8	5030.39	5036.98	4827.62	9145.62	7428.3	4184.29	3193.73	6700.51	4741.62	2637.12	2155.26	10019	4062.82	6402.43	2336.18	3262.8	3955.3	2856.05	3689.37	2698.35	5605.5	3619.15	2599.95	2203.16	4072.19	2334.41	3436.68	3955.87	4757.59		9100.5	6321.6	3846.72	9416.63	14479.1	19003.8	21499.9
		1.50306		14280.7	8211.27	6648.31	12803.6	5087.58	14533.2	7295.18	31170.4	29563	8828.48	9074.85	4552.72	8083.25	12198.9	6237.28	7099.59	16569.6	4591.36	5013.65	2332.18	4624.98	4534.03	3567.49	4394.01	3296.16	6758.3	5324.83	7551.27	2759.29	9621.37	7662.16	4913.81	3539.87	10083.3	2217.67	5085.81	6898.02	8894.12		8468.87	7075.13	7810.55	12880.5	20981.8	28916.5	24803.4
		1.69094		21866.5	14779.2	10831.5	15909.7	5701.58	17459.6	6007.91	32250.4	34560.1	11125.1	14695.2	5488.05	7355.46	17891.9	8875.95	15063.9	33223.4	8796.87	10365.3	2685.12	3792.89	8267.08	4057.18	11830.6	4586.05	8884.9	10881.1	12334.5	3160.14	12510.5	18624.8	9877.3	7439.91	23108	3068.51	7165.54	13460.2	15217.5		8431.1	11153.5	12203.8	13140.9	24936.2	30865.4	26103.7
		1.87882		26469.4	17433	10174.8	19077.4	5494.39	21665	7390.52	29122.8	35164.2	11675.7	21127.5	8408.63	6278.95	25084.1	11625.4	24674.4	55405.9	7308.25	18636.3	2638.25	4107.6	19022.5	6417.51	18924.6	6788.2	11865.7	19812.8	15364.8	3558.01	15016.2	33814.9	17792.2	14683.5	34211.7	4454.31	13198.6	22163.7	26975.3		7797.87	12667.5	14631.9	11832.4	26447.3	32903.4	20858.7
		2.0667		25482.7	13347.2	10248.6	18801.2	4993.19	24698.9	7228.17	28340	30635.6	14627.1	26510.2	11742.4	6521.02	29988.3	12153.9	26076.7	64874.3	9563.48	21913.1	2956.66	6063.29	30881.7	9241.44	28186.5	9148.02	14574.3	20738.4	14398.2	5246.2	17168.1	44036	22621.7	22280.1	38330.2	6232.79	24095.2	29758.7	37390.4		10983.9	17564.3	14260.2	9173.67	25026.3	34449.9	14854.1
		2.25458		20241.9	12132.2	9400.21	14702.9	6038.65	24292	6115.08	24486.8	22480.6	22117.2	26618.6	16283.2	7842.89	24331.2	10874.6	21009.8	65345.6	6837.08	22684	3436.14	6685.37	36068.6	13247.4	27210.8	12306.9	18021.2	20045	11351.8	6913.28	13993.4	44215.2	23058.2	25930.8	30823.8	8133.54	30934.9	29800.1	44773.5		9461.62	18797.4	9858.05	8983.14	22399.8	29299.8	17074.1
		2.44247		11909.4	6534.76	11595.3	12175.9	6870.62	21817.8	6478.26	21370.9	19265.5	29153.3	27518.5	20268.9	9558.4	15722	9503.14	14196.9	62068.8	8386.15	16296	4172.38	8294.83	31592.5	17043.5	20955.9	16800.5	25922.7	13739.2	10339.1	7303.22	10489.6	38202.6	18862.4	22955.6	21006.9	11647.7	33832.3	22708.5	35605.6		8911.57	14393.2	6584.76	12682.2	19226.2	22983.2	18276.8
		2.63035		7756.99	6073.53	14040.3	8404.89	7729.43	19730.5	8562.62	13965.4	15430.8	31000	26321.6	24840.8	11820.5	13968.3	9837.08	11829.9	48365.1	11785.1	11691.6	5978.8	8025.68	20089.7	23019.8	13612.3	25679.3	34622.3	8875.58	11408.6	6500.86	6035.06	29468.1	13722	18097.8	14491.5	17540.8	22878.3	17981.2	23944.2		9651.05	15706.7	5599.81	9466.66	13822.9	17686.9	10866.2
		2.81823		6938.87	6504.47	15785.2	7259.81	10732.8	17663	11786.9	11428.4	12805	28703.6	22750.1	22435.2	17768.4	13703	9917.76	9271.9	25391.2	17610.3	8350.86	8656.7	8487.13	13736.8	20636.2	9721.6	37957.8	33170.7	8038.17	11248.4	8512.1	5260.53	20606.5	12672.5	14703.7	12553.7	30095.7	15495.7	17232.3	15280.1		9856.5	12286.1	4653.28	6932.28	12206.1	16280.8	10198.2
		3.00611		6886.22	8204.68	15733.5	7874.01	14713.5	14667.3	12820.8	11357.6	15181.9	24799.6	21200.2	20091.1	23345.8	12730.2	16170.2	13808.3	16067.7	22041.5	7114.53	10549.9	8689.95	9269.65	20789	7680.06	35370.8	30789.2	10090.5	10606	12806.2	5978.55	14947.7	14703.7	14331.6	12423	36903.8	12457.6	11473.7	11444.8		7856.46	8290.75	4162.82	7620.27	14135.1	14122.8	9636.05
		3.19399		6639.71	7635.55	17167.5	9460.67	20452.3	14999.5	15105	11331.6	14577.1	22184.9	17176.2	17152.9	24284.3	13152.5	23963.7	14708.3	15779.2	18812.8	7740.48	14780.6	8560.33	7090.12	22570.1	9213.85	29158.8	22718.7	13234.6	10151.6	15389.8	8666.4	11789.8	16050.6	14684.6	11607.2	32068.7	14368	8940.72	9061.71		6314.89	12143.3	4121.72	7059.54	12408.4	13051.1	9316.84
		3.38188		8299.29	9074.27	19171.6	9941.93	20601.3	15435.1	19486.2	11297.9	13864.7	18255.1	15447.5	17524.7	22994.5	15394.3	26216.5	13243	13713.7	14819.3	8069.24	15507.1	10987.1	7679.73	25558	12263.8	18919.9	17451.1	13030.1	8893.81	16645.3	10764.5	11624.6	16984.2	14234.8	11866.7	21975.4	13793.8	8781.23	11800.2		7933	9242.4	5834.33	4660.58	7597.88	10350	6611.97
		3.56976		8119.88	7883.19	20591.5	11560.6	17063.1	12898.2	20320.2	13196.3	14531	17760	13954.9	15820.2	24507.4	15587.1	25806.3	14279.9	13285.7	12428.9	7718.61	12120.7	11501	8413.45	33928.6	12270.3	12960.8	16609.5	10420.2	9894.62	19879.7	12010.6	12821.6	17060.9	13690.3	12083.9	13097.9	10934.1	11614.2	12018.7		8028.75	8514.34	5716.75	4572.75	6299.98	8929.11	5800.84
		3.75764		10353.3	9249.9	16201.6	11910.5	15226	12620.9	18091.2	14430.4	17449.7	16933.7	15799	14349.5	27190.8	15214.4	25049.1	13211.6	14550.7	11094.4	7487.64	10715.8	14047.1	9151.1	31683.8	10496.8	13205.9	18721.1	10643.3	12672	23235	14780.9	13761.4	16822.9	13155.2	10263.1	9826.71	9916.49	9773.64	14459.1		3829.14	5975.97	5269.82	3316.09	7022.39	6866.63	5793.06
Mouse2_area10	ascV	X0		rY0	rY1	rY2	rY3	rY4	rY5	rY6	rY7	rY8	rY9	rY10	rY11	rY12	rY13	rY14	rY15	rY16	rY17	rY18	rY19	rY20	rY21	rY22	rY23	rY24	rY25	rY26	rY27	rY28	rY29	rY30	rY31	rY32	rY33	rY34	rY35	rY36	rY37	rY38	rY39	rY40	rY41	rY42	rY43	rY44	rY45
		0		2171.33	3537.17	3413.26	2389.96	2396.91	2071.24	2100.16	2319.96	2234.71	2327.03	2074.34	2169.26	2259.78	2138.93	2048.11	2183.98	2147.64	2200.18	2014.62	2342.42	2220.46	2050.82	2042.83	2118.24	3154.85	2069.83	2705.5	2396	2146.2	2279.39	2266.05	2124.12	2311.78	2062.11	2285.33	2351.04	2137.36	2923.67	2007.67	2445.59	2095.6	2307.16	2524.97	2194.11	2389.05	2480.86
		0.18788		2158.09	3503.38	2931.18	2071	2523.55	2143.63	2133.09	2241.35	2098.83	2626.07	2460.7	2067.67	2145	2272.96	2023.39	2092.18	2102.22	2234.02	2293.83	2807.26	2350.1	2091.31	2184.2	2198.62	3548.33	2088.15	2643.32	2447.14	2181.51	2154.63	2096.59	2062.47	2430.19	2202.63	2250.74	2461.12	2352.26	2825.87	2326.07	2441.85	2364.51	2598.03	2241.34	2282.75	2563.04	2826.4
		0.37576		2313.2	2711.16	2949.49	2712.21	2246.91	2049.96	2191.31	2226.39	2113.89	2633.54	2324.53	2225.65	2469.37	2553.94	2178.22	2149.86	2156.62	2392.58	2332.15	2574.79	2473.55	2176.95	2222.49	2178.05	3132.8	2263.29	2530.77	2431.55	2102.85	2224.25	2182.78	2155.64	2535.77	2627.8	2398.07	2557.35	2985.76	2137.75	2674.47	2142.53	2335.86	2455.43	2186.78	2356.15	2662.73	3000.65
		0.56365		2084.55	2777.93	3618.02	1986.04	2207.24	2250.33	2205.09	2160.18	2227.61	2281.49	2295.57	2324.12	2235.75	2410.8	2478.39	2338.67	2212.45	2181.19	2321.74	2304.59	2529.11	2266.23	2079.71	2194.01	4152.64	2701.31	2253.37	2680.91	2356.64	2274.99	2098.63	2471.95	2600.89	2875	3242.95	2484.87	3416.23	2833.31	2904.29	2356.19	2239.93	3244.84	2326.95	2308.2	3472.91	3503.39
		0.75153		2434.87	2865.19	3726.11	2077.19	2453.31	2196.44	2169.95	2319.2	2445.45	2545.66	2286	2160.5	2590.3	2260.26	2720.06	2331.36	2313.71	2142	2208.59	2459.13	2452.25	2139.49	2212.15	2293.33	6185.88	2796.69	3144.25	2816.86	2519.63	2337.75	2205.89	2238.34	2582.05	3077.23	3370.45	2808.25	3968.29	2829.24	2697.15	2044.7	2321.47	2671.16	2351.73	2527.13	5461.59	4419.55
		0.93941		2384.53	2334.51	3140.42	2149.04	2710.94	2547.9	2325.76	2358.22	2539.2	3470.38	2653.36	2178.19	2085.67	2319.76	3358.96	2865.08	2182.3	2241.05	2265.73	2402.76	2615.32	2174.62	2831.22	2624.94	8001.45	2763.47	2454.61	3220.44	2502.95	2685.41	2204.56	2423.15	2951.7	2840.87	3431.85	3798.81	4095.01	2725.45	2842.45	2241.74	2508.01	2752.44	2459.2	3474.97	5155.64	4577.86
		1.12729		2735.72	2574.59	3007.67	2150.87	3198.12	2707.97	2370.96	2466.72	2567.11	3390.96	3373.04	2694.11	2284.45	2328.71	5643.06	2498.12	2204.18	2559.21	2553.16	3577.29	2460.09	2967.04	3275.16	2751.16	10279.6	2522.15	3311.2	2963.01	2385.37	3229.04	2315.55	3143.58	3669.36	3330.87	4071.61	5940.26	5017.64	5099.81	2970.78	2456.72	3097.47	2912.13	2319.41	4850.5	4532.23	5170.5
		1.31517		4716.71	4082.97	2820.14	2138.04	3402.63	5033.15	2467.49	4078.93	2707.22	3557.28	7705.25	4906.69	2527.07	2107.32	8460.23	3049.47	2968.58	5103.57	3076.36	5880.99	4115.07	4249.68	4200.96	2799.31	12207.5	2830.59	5747.83	3221.11	3359.42	6194.55	2662.92	4262.69	5662.25	6532.61	5998.59	13116	11565.9	8518.18	4091.46	2666.65	4644.17	2636.68	2381.86	7383.15	6039.6	6242.13
		1.50306		8078.57	7946.58	2865.34	2921	3149.55	10512.2	2952.53	8505.12	2788.2	4269.64	18336.5	11695.5	2599.82	2134.7	12788.4	3319.64	6090.8	10452.9	5278.1	12369.7	7697.26	7725.47	6907.02	3480.98	16384.3	4413.31	12512.5	3726.33	7382.43	14480.7	3591.12	7039.91	7500.17	14703.4	11443.9	25436.3	25329.1	21521.6	5836.1	2630.72	7364.41	3069.68	2749.45	13768.9	14771.1	8948.02
		1.69094		16712	18277.6	2948.45	3496.76	3252.01	18167.1	3566.35	14864.1	3408.66	4567.36	34438.3	24528.1	3475.51	2461.35	18500.4	4045.72	11820.4	16648.9	6882.83	21777.4	14112.8	15040.9	10200.2	5603.85	20136.3	9776.91	25218.1	4386.52	17737.5	29712.3	6082.23	12611.5	8246.38	28522.1	21659.7	40421.2	44468.9	35491.1	9786.07	3089.47	15594.3	3791.82	3240.48	25647.5	28808	13977.4
		1.87882		33126.2	23325.2	3898.84	4740.36	3488.03	24452.8	3726.44	18897.7	3941.81	5941.08	48667.7	36088.7	3586.07	3287.75	29099.3	5380.86	17430.7	19387.1	7337.72	27676.7	22004.8	21076.1	16576.6	6981.08	25844.2	15420.8	32511	7624.12	28098.6	36947.7	10185.9	17580.9	10926.1	45089.1	33749.6	46404.7	52844.8	41180.8	12708.9	4377.02	23462.3	7582.56	4398.22	36150.4	36349.9	17436
		2.0667		56792.8	29289.3	4989.18	9061.49	4311.82	24675.5	4305.18	19740.4	5725.69	7303.19	52377.2	37715.3	8121.01	4506.1	30728.9	6835.04	19466.5	21009.7	8258.28	26863.5	23538.5	20369.7	19783.3	9396.76	28942.8	22555.7	35147.2	12232.9	33343.9	39198.6	13119.4	21695.8	10190.8	53682.6	40383.5	39777.7	53573.9	39858.6	10049.3	4112.86	25733.9	12536.1	5853.36	36906.5	38022.7	21944.8
		2.25458		60277	27223.1	5906.45	12807.4	7601.02	21362.1	4445.08	16749.9	13664.1	7339	42222.4	33800.8	12474.1	6381.03	25557.4	8356.56	20538.3	17015.8	7692.61	24163.6	25687.6	18412.2	25508.8	10388.7	27545.6	24300.9	31114.9	13370	29839.7	37553.9	13713.4	25388.8	9472.9	51088.8	37377.7	29573.8	48458.9	28247.8	8715.9	4898.84	29081.3	18071.2	8960.65	35560.2	33080.8	23856.9
		2.44247		60122	24712.1	7253.81	15596.8	12945.2	17877.7	5582.82	11070.2	24385.3	7905.23	28886.6	24050	15830.1	8695.46	20310.4	9667.27	19168.8	11219.4	7777.14	18897.8	24185.7	12040.3	22536.4	11497.1	21804.5	19960.6	21560.2	12779.9	21222.1	26307.8	12340.2	24854.6	10479.2	38739.5	26181.8	19042.2	35323.7	20370.2	18972.2	5085.74	35111.7	26652.6	14005.4	25954.3	27563	27957
		2.63035		42454	17297.9	8542.44	16455.3	22354	14668.6	7910.19	8522.03	36214.2	10315.2	16108.1	13954.5	19560.3	8329.6	13949.3	9915.54	15698.4	8769.51	10318.5	15239.8	20345.7	9705.91	17242	15233.7	16677	17460.6	17522.8	13019.2	14980.5	18358.6	12462.4	20925	16318.8	24410.3	20395.5	15570.8	27404	11069	36978.8	7048.36	36583.9	41974.5	22821.4	22531.8	23598.9	32551.3
		2.81823		26330.5	12955.1	9079.54	16524.4	33036	10331.3	12399.1	9967.58	44222.7	14556.7	10704.5	9281.25	22431.2	10988.8	11403.6	11248.1	13895.2	7746.74	13335	12681.5	16763.9	9001.53	15846.2	17384.3	14199.5	16619	11802.4	11526.9	10701.2	15481.4	14600.8	17462.1	20613.9	15943.2	18555.5	12187.5	20334.5	10436.1	31889.6	5929.74	30532.9	56416.8	27766.1	18217	20212.7	31079
		3.00611		14100.8	13603.3	11677.3	16509.3	40266.3	12385.9	18286.5	10175.1	41294.7	21887.9	9396.67	9122.13	21584.8	13374	14918.4	14765.5	12180.7	11028.8	12194.6	11499.2	14150.6	10066.4	16965.5	16312.4	13917.8	14583.2	11531	18084.1	8459.28	13559.1	21202.3	17649.8	22481.4	12119.2	18305.6	15734.8	18403.1	10866.4	26763.3	8594.59	25553.7	64221.6	29070.1	15178.2	16466.6	25265
		3.19399		9415.35	9777.67	17051.4	11818.9	34399.9	10532.1	23116.2	10985.9	23047.3	28655	9523.39	8859.07	21942.3	17616.2	12681.6	16892.8	13051	12850.5	14181	10391.9	12998	11424.1	14554.2	15442.3	17187.1	14880.4	9754.26	22253.9	9673.55	16103.4	22098.6	13237.1	22066.8	15628.1	20317.8	15256.3	16877.8	10557.6	24545.3	15588.3	15224.3	64117.2	29075.5	17519.2	14583	21862.1
		3.38188		8354.44	13322.1	24512.8	11037.8	21869.8	9493.03	20166.6	12158.1	12890.3	32439.9	10114.4	7935.17	18500.8	18863.8	11813.8	23097.3	15409	11403.7	16475.2	12002.3	11468.7	11571.3	13961.4	13607.1	17373.5	15944.1	10723.9	33221.4	11233.7	16870.1	22451.3	13858.4	20743.5	15846.6	19206.6	14364.6	12072.8	13640.1	20678.2	18515.9	13047.9	63426.3	35781.8	14653.4	16309.8	21809.1
		3.56976		12838.1	10761.5	27363.9	11738.4	12382	11690.4	14789.3	11172.3	9068.55	20565.9	8034.72	10695.1	10402.4	15646.4	13024.7	16947.5	13110.9	13175.6	18843.4	12951.9	12861.5	12318.3	12515	13272.1	16366.5	16147.2	12727.8	32847.6	13245.8	18092.7	22302.6	13759.2	19294.4	15316.8	18624.2	14302.8	13575.1	11734.1	22119.4	21554.6	13370.5	50912.8	45876.8	13727.5	19939.7	20948.3
		3.75764		13481.9	11172	20408.2	14602.9	10050.3	10217.8	9511.27	10549.4	8123.98	15507.8	7939.44	14202.4	7347.52	14634.4	11691.2	12149.8	12104.4	13862.6	19874.7	13977.9	15712.5	11208.1	10084.2	12326.2	15473.2	15679.3	17226.5	19937.8	12578.5	17269	22110.7	13464.1	18014.5	16005.1	16464.7	13550.4	15269.8	14036.1	19287.7	19948.3	10272.2	22799.6	48533.5	14679	17724.1	20866.9
Mouse2_area11	mV	X0		rY0	rY1	rY2	rY3	rY4	rY5	rY6	rY7	rY8	rY9	rY10	rY11	rY12	rY13	rY14	rY15	rY16	rY17	rY18	rY19	rY20	rY21	rY22	rY23	rY24	rY25	rY26	rY27	rY28	rY29	rY30		gY0	gY1	gY2	gY3	gY4	gY5	gY6	gY7	gY8	gY9	gY10	gY11	gY12	gY13
		0		5576.72	2906.3	2547.58	2751.48	2596.82	3136.36	2364.01	2899.32	2309.25	11579.7	5022.96	3046.06	2660.7	5070.38	2308.33	2252.67	2941.07	2971.65	3077.97	3122.52	2512.72	5201.4	2711.91	2852.13	7109.47	2890.7	2871.5	2728.85	3076.87	4111.75	6297.33		4908.56	3020.34	2469.48	4059.74	4258.12	4558.03	2186.18	3146.11	2447.13	3523.51	5248.71	2767.18	2606.45	3326.16
		0.18788		5875.74	3236.63	2667.94	2628.93	2925.42	3193.24	2771.25	3442	2890.95	10276.5	6753.3	3367.18	3110.14	4336.18	2334.08	2431.42	3364.74	3154.85	2957.1	3185.53	2693.73	4197.52	3051.94	2856.52	5477.5	2643.41	2713.11	3321.27	3188.83	3758.88	6081.36		4199.42	3851.55	3651.89	2479.47	3031.46	3884.64	2418.37	2812.12	2528.06	5372.99	5711.02	3310.63	4561.81	3228.34
		0.37576		5444.42	3196.97	2699.73	3233.02	2869.11	3528.96	3543.66	3400.46	3558.37	7902.84	8088.82	4267.07	3977.67	5178.7	2353.46	2484.9	3500.05	4007.44	3588.82	3641.71	2785.86	5091.97	3343.54	2637.34	5266.6	2565.82	3019.83	3538.45	3485.5	4121	6304.47		3917.46	5270.23	3420.04	2274.71	2064.39	4078.5	2183.61	3981.51	2996.66	5929.02	5209.44	4628.39	4435.29	3867.23
		0.56365		4533.84	3554.97	2982.2	3281.51	2877.22	3768.66	3248.93	2639.09	4676.29	7116.85	8248.77	3894.7	4289.39	6108.22	2632.66	2278.49	3686.14	4866.53	4368.72	3950.86	3348.41	4980.76	3380.5	2678.85	5350.23	2839.77	2741.98	3674.92	3431.14	4329	6872.24		3535.7	5900.72	3515.58	2379.6	2150.95	5203.21	2298.96	3773.95	3305.67	5676.03	3729.79	4228.13	4299.99	2931.74
		0.75153		3479.42	6338.15	3021.18	3219.93	3936.33	4049.2	3121.54	2878.07	5878.73	9114.81	8387.43	4515.16	5098.78	7813.69	3068.07	2839.74	4745.03	6471.36	4955.78	4406.47	3808.93	5186.81	3565.87	3049.47	5643.63	2786.9	2386.7	3875.99	3075.96	4157.66	6478.57		3748.33	4192.55	2937.67	3973.88	4615.85	3507.85	2114.41	2105.89	3812.42	4396.5	3769.67	3148.88	3295.81	3641.73
		0.93941		4766.41	9901.33	3393.64	3937.6	3941.21	4581.11	3429.47	4544.01	8796.17	11777.8	10274	3905.76	5850.67	9133.26	3477.79	4444.41	5741.6	7342.07	5499.38	6316.54	5208.64	5139.59	4507.51	4313.48	6287.01	2787.8	2652.39	4092.2	3116.34	4263.44	6777.12		4764.95	4562.36	3682.68	3353.38	4161.45	3574.83	2068.08	2383.81	3796.41	3735.66	5498.45	2698.43	2667.55	5274.27
		1.12729		10127.7	18242.7	4199.52	4653.12	4648.45	5937.13	4817.68	7064.74	12919.9	12281.7	10521.2	4346.11	6343.68	10343.5	4579.95	5617.93	9145.77	11570.3	6058.99	8530.02	9314.91	5686.46	9220.11	8505.68	7582.86	3006.61	3033.22	3970.78	3302.46	4824.69	9003.58		7518.23	5489.83	3514.72	4569.08	3981.21	4618.38	2301.65	2710.28	5657.13	3829.02	6032.21	3299.16	3527.11	3517.47
		1.31517		17826.1	31010.9	6142.87	5781.51	5033.52	7081.06	11418	14386.2	16502	10320.7	10072.8	4231.83	7055.19	11605.4	8965.71	8175.36	17888.2	19430.6	8745.97	14016.5	18798.5	5639.8	18260.5	14504.8	9305.4	3453.49	3745.62	4029.82	3281.37	5636.72	13330.8		8578.43	6279.96	2650.65	3842.85	5957.68	6245.59	3125.03	3644.95	5348.47	6072.95	6242.1	2267.99	3059.23	2086.17
		1.50306		25362.7	50939.6	12405.9	10676.5	9731.11	12581.7	21415.3	23335.9	20956	14108.9	16887.1	5686.92	9232.37	12728.1	21448.6	14220.7	34228.7	30022.8	15998.2	28497.6	33540.8	6952.94	30352.3	21489	11523.2	4324.98	4097.99	7248.97	4886.58	10084.4	18483.6		13175.7	9718.98	3634.18	6788.78	9206.4	9721.95	5125.59	7987	6551.81	9254.9	6145.39	9637.83	4877.84	2944.25
		1.69094		30160	62756.8	22792.2	29154.4	24566.8	23082.1	30018.4	33279.2	24383.3	26226.9	35883.3	6158.06	16960.1	15679.6	47580.8	24624.9	49454.6	40229.6	32090.9	50445.1	44228.3	10144.3	42942.6	31242.4	11125.8	5486.66	4528.65	13060.2	11633.9	16337.1	19538.4		18566.6	10663.5	5398.79	13332.1	11212.4	14261.2	7458.64	10398.1	9476.93	14858.8	7337.4	7637.77	5754.19	4552.85
		1.87882		31348.6	65285.7	34850.4	57848.5	44626	39187.7	35471.1	40004.7	28881.1	44593.9	56267.6	6216.35	29062.3	23259.5	62641.4	33654.7	57950.2	43491.9	51808.1	64318.1	51593.7	14611.6	49230.3	43708.1	10244.1	8065.39	5143.56	19194.4	21507.6	24162.9	22151.4		17220.5	14782	9543.85	19420.1	15451.4	19158.5	15077.6	10147.3	7713.56	18124	11936	7847.43	7690.61	5962.1
		2.0667		33028.4	65367.7	45333.8	65365.4	56131.9	48485.4	39079.2	41627	30931.1	53362.6	61994.9	7847.13	41175.1	30704.8	64709.7	38498	56844.3	40512.2	61454.1	63753.6	54433.6	24156.7	54478.9	59167.5	9621.85	8630.11	5725.42	23024.4	31747.2	29999.1	24267.5		19157.2	15508.4	9026.61	26548.4	22596.7	28145.5	20216.6	11095.4	9412.87	15203.7	13567.9	10323.7	12146.3	9408.09
		2.25458		32536.6	64585.3	48006.6	63796.9	50491.8	41072	41932.2	33378.6	26979.4	52463.3	52662.5	7946.05	46788	36347.4	65023.7	37428.2	47994.1	31755.2	62870.7	60130.8	45907.8	35402	58329.3	63601.1	8750.51	11561.3	6088.92	22741	36428.3	33349.2	24950.8		21143.5	13994.6	9749.63	18922.7	20812.5	24616.7	23197.1	9485.41	10867	9322.27	15212.3	11235.7	14007.2	10758.1
		2.44247		29687.9	57129.3	40255.1	48823.3	32627.4	30389.8	37924.7	23538.2	18206	43617.2	35814.6	8534.65	41207.1	36037.6	59142.8	29620.9	38150	18818.2	61201	50397	36395.5	36435.3	56393.3	63651.5	9084.82	20888.2	6064.82	21344.6	29524.7	30247.4	25798.3		18382.7	10467.4	9811.54	11440.9	14372.1	17485	17550.2	9367.8	12173	7797.14	12203.4	8826.88	9259.3	7538.02
		2.63035		23008.8	35592.5	28300.7	20923.2	17476.9	21066.8	30832.8	18188.4	10651.4	31286.1	23003.2	12293.6	25352.1	28758.1	39044.9	21529.5	27044.5	11790.6	52387.3	35349.1	26325	31394.7	48841.1	58393.7	9027.78	26354.7	7912.32	16923	21548	24949.6	22952		15016.9	7116.49	6115.49	7696.52	13892.8	12145.3	10537.8	6834.11	9691.6	6324.68	5206.85	9213.35	7271.8	6290.13
		2.81823		19065	19651.7	18853.8	11602.3	11019.2	17719.2	25191.3	18257.3	9213.19	21065.5	17002.1	23036.7	15405.6	21464.4	27993.1	16692.3	19847.3	11684.7	35468.2	23370.5	22029.5	24432	35713.8	46279.2	10443.2	27728.3	10206.3	13901.4	20104.3	21515.8	18404.6		12366.1	4981.73	6323.09	6338.83	8277.26	9522.73	6269.31	6590.53	6514.95	5291.76	4592.37	8797.64	4610.82	7336.19
		3.00611		15853	13320.2	13538.4	11679	9074.34	15719.9	21859.7	20909.5	10381.7	14414.2	16031.5	33894.7	12883.4	18075	21932.1	14107.2	19711.4	12952.1	21744.4	20572.1	20375.1	19682.1	25780.9	32067.8	15913.6	23526.6	13891.5	12715.8	21348	20757.2	15833.4		11058.5	3107.59	5297.7	4177.11	9054.66	10120.3	6419.95	5581.14	5589.19	5964.21	4564.1	7442.69	4539.38	5601.85
		3.19399		14820.9	13224.9	12228.3	11550.8	8244.58	14719.6	19051	16942.5	11427.1	12835.4	15411.8	35016.6	12573	15056.5	16635	13930	19875.8	13469.3	13087.7	22832.8	17495.8	17238.2	23476.2	21118.4	24190.2	18694.5	17670.5	11401.8	20703.3	18978.9	14709.2		11020.8	2766.37	3507.95	5224.07	8300.26	10092.1	4998.56	4334.07	6197.08	4588.77	7167.51	6759.16	4085.19	5397.56
		3.38188		14959.3	14377.5	12261	13341.9	10395	14769.2	17821.4	15015.6	12290.1	12523.1	14091.8	26059.1	12304.4	13979.4	14204	14368.3	19729.8	13822.7	11952	20991.9	17179.2	16962.6	19805.9	16261.5	32076.5	17499.9	22246.1	10977.6	17864.6	18425.1	15070.8		5832.81	2885.98	3220.18	4865.85	7211.64	9451.55	3641.49	4211.77	5461.61	3009.52	5173.78	7298.99	3591.66	6132.73
		3.56976		14563.9	14795.4	13388.6	13088.6	11277.2	15017.3	16465	15257	12772	11274.5	12920.5	18970.7	11657.2	14222.9	11993.5	13944.9	18988.8	13322.5	14013	17827.8	18620.8	14078.7	16722.3	15724	30383.7	14760.7	26045.3	11285.3	16107.7	17333.9	16660		5161.32	2835.15	5395.52	4745.39	7313.79	7052.31	3101.46	3498.19	4265.17	3099.22	3400.91	7035.92	4701.73	5598.57
		3.75764		13419.6	16748.2	14871.7	11919.7	10797.1	14051.4	15342	16066.1	11347.8	11363.6	10505.5	17393.1	10285	12953.4	12907.3	14203.5	16691.1	13971.2	17631	18701.3	16981.5	11825.6	13967.8	16249	25357.7	12575.4	24576.8	12016.5	13562	15915.7	18153.2		4274.38	3585.26	5068.2	3633.05	5366.75	6869.79	3033.79	2595.13	4929.79	4152.26	2590.68	5006.91	4247.39	4536.8
Mouse2_area12	mV	X0		rY0	rY1	rY2	rY3	rY4	rY5	rY6	rY7	rY8	rY9	rY10	rY11	rY12	rY13	rY14	rY15	rY16	rY17	rY18	rY19	rY20	rY21	rY22	rY23	rY24	rY25		gY0	gY1	gY2	gY3	gY4	gY5	gY6	gY7	gY8	gY9	gY10	gY11	gY12	gY13	gY14	gY15	gY16	gY17	gY18
		0		2061.99	2285.02	2397.59	2232.68	2310.66	2911.7	2220.99	2287.81	2628.01	2336.46	2071.02	2297.61	2363.29	2206.26	2331.91	2217.67	2304.99	2091.22	2174.59	2258.44	2098.17	2033.77	2230.05	2091.29	2463.98	2068.53		2117.29	2668.39	2867.85	2186.3	3625.28	2313.74	2544.61	3147.87	2943.09	3070.34	2147.6	2385.31	2508.59	2035.24	3453.41	3076	2616.65	3105.99	2986.43
		0.18788		2185.97	2280.94	2797.65	2331.69	2358.5	2485.26	2525.7	2297.42	2716.39	3451.66	2324.52	2295.52	2635.16	2344.15	2617.75	2529.38	2278.56	2085.47	2114.97	2399.61	2197.22	2102.59	2246.8	2598.66	2784.55	2267.88		2003.02	2650.84	3545.59	2367.06	3332.41	2783.84	2640.01	3206.39	4601.95	3294.5	2080.49	2617.37	3223.16	2952.2	2627.83	2226.69	2665.42	2405.41	3941.86
		0.37576		2181.18	2247.16	2686.79	2617.78	2246.87	2608.42	2708.15	2420.23	3121.5	3016.87	2403.33	2500.91	2513.75	2332.94	2903.58	2252.45	2887.75	2166.51	2346.36	2263.64	2390.5	2308.37	2379.15	2912.66	2966.23	2179.23		2906.47	2640.11	4611.35	2311.76	2653.52	2779.01	2925.43	3513.51	2758.13	3901.32	2192.4	2206.31	4217.49	3614.96	3205.14	2445.43	1994.77	2583.93	5079.78
		0.56365		2148.86	2473.89	3185.76	2518.78	2499.12	2650.53	3323.89	2625	3535.45	3738.45	2499.62	2415.79	2589.47	2663.03	3637.39	2385.3	3345.41	2001.55	2473.17	2508.21	2746.16	2387.5	2270.23	2724.35	3295.78	2096.34		2296.18	4625.31	3342.2	3244.97	2219.16	2597.01	2216.52	2366.68	2727.37	3135.06	2207.18	2443.36	3463.72	2967.26	3414.73	1993.18	2823.66	4604.51	4343.38
		0.75153		2129.86	2357.9	4077.66	2377.12	2792.81	2658.69	3735.28	3065.31	4181.43	4481.24	2401.92	2223.56	2535.31	2584.57	5376.6	3230.62	3781.27	2023.51	2713.7	2203.78	3021.19	3685.21	2406.32	3255.74	4761.52	2244.89		2333.16	2958.03	3342.45	3523.29	2871.17	3065	2894.98	3492.84	3312.22	2684.91	2700.06	3315.51	2430.72	2691.25	4032.84	2406.03	3656.12	2575.29	4160.73
		0.93941		2002.22	2447.55	5023.25	3090.42	2764.36	3211.31	4273.61	4269.9	6149.59	5759.62	2607.63	2449.32	3300.16	2939.55	9444.93	2876.57	5418.86	2111.6	2536.38	2323.71	4704.53	5535.97	2748.64	4751.3	5505.6	2551.18		2314.57	2869.82	5636.13	2508.7	3695.74	2483.6	2943.53	4051.96	5896.63	5614.03	2834.59	2799.11	2512.73	2724.23	4106.7	6341.87	2747.91	2120.38	5004.2
		1.12729		2134.29	2632.11	6919.23	4634.06	2991.28	4200.1	3720.8	6864.08	7922.36	6360.32	3204.49	3600.78	6613.7	3804.94	18892.7	3638.11	7890.95	2355.81	2987.47	2579.9	9350.1	10773.5	3289.86	7969.64	6221.29	2999.47		2203.31	4514.75	7189.61	3871.22	2415.64	3693.81	2744.3	3036.69	5509.4	6276.79	3468.43	2236.1	3082.23	2248.3	5983.35	5439.93	3596.95	3375.12	4927.35
		1.31517		2686.41	4756.77	9401.66	7216.03	3992.65	5044.84	8556.19	8876.06	11682.1	5930.87	6830.1	7261.04	12840.1	5494.85	39151.1	5274.62	23065.3	2269.24	3431.34	3485.7	18926	22987.1	5567.1	11889.6	9328.38	2434.78		2813.04	4312.07	7413.71	5046.89	4066.09	3043.97	3251.56	4182.79	4794.1	8710.01	3238	3141.41	3573.09	3124.68	9902.21	3839.36	4228.77	2820.43	5459.54
		1.50306		3045.74	10376.1	10887.7	12801.2	8411.26	4500.32	23409.1	11111.8	17285.3	6573.06	14747.2	16598.7	22813.2	10396.8	60588.6	10529.4	42832.2	2992.64	3665.45	5587.51	34833.8	44144.7	10275.9	16135.1	14989.4	2862.82		4189.08	3715.34	8245.02	4689.51	6954.35	3278.43	4200.47	4125.41	5171.47	9750.34	4630.99	4284.36	2962.37	3757.06	12439.4	5732.54	9232.1	2838.77	3963.66
		1.69094		4003.38	23394.3	14180.3	18508.4	14420.5	7999.15	44585.5	10414.6	27657.8	10381.2	30202.8	35423.1	34772	21530.9	65410.7	28658.6	61286.6	3666.55	3744.14	6396.02	47025.7	59002.4	16588.3	23602.7	19287.4	2680.26		9809.53	6276.18	11061.2	7357.15	8026.92	4333.04	8844.17	6288.2	9711.31	18498.2	4972.63	5425.32	5649.12	5559.23	12472.6	8079.33	16047.5	4813.76	6232.64
		1.87882		5416.11	43670.9	19781.2	25713.9	18603.6	19046.2	61207.8	12314.5	35232.1	20273.6	46472.2	54702.4	43695.7	35157.3	65535	38146.8	64618.7	7556.82	4167.86	11159.1	56313.3	63562.1	20220.5	32500.2	20744.3	4037.59		8572.95	9048.72	14197.1	10720.3	6635.28	5440.64	9122.53	8627.92	13153	16657.6	4474.26	6440.86	8101.44	7384.81	15407.9	9703.94	16854.3	10026.9	9772.71
		2.0667		6357.47	57462	21401.3	29369.8	21601.9	34391.3	65115.7	18161.4	35774.2	29900.8	55354.9	58772.9	44625.9	39365.4	65468.5	37750.3	63609.4	9207.13	4863.94	14692.3	60998.8	54886.8	24094.1	38530.9	17583.7	3996.25		9209.63	13041	12215.3	10470.2	6947	8646.92	8568.51	10049.3	10818.9	14509.7	5840.64	7557.31	6954.97	8655.14	19211.5	8635.9	15960.8	13290.4	11822.7
		2.25458		8433.27	60228.5	25102.6	26451.3	18661.2	37437	61116.2	24928.6	30078	35916.6	52450.8	50530.3	37395.5	36893.7	64351	31666.5	56766.2	12555.4	7690.7	20067.7	60635.1	32408.1	25552	41431.7	14145.4	5830.25		13748	11837.5	12776.5	9967.33	7218.66	7694.16	7738.91	11428.5	10942.3	13023.2	7241.65	6834.38	6068.41	6669.9	23133.9	11841.4	9637.36	15762.2	13129.1
		2.44247		12693.8	47238.7	21034.7	18056.6	15486.9	30383.6	46291.5	28017.3	24156.5	36840.7	35141.3	31641	29373.7	31473.9	53535.3	25976.2	40295.9	18401.1	15542.3	25217	48772.8	16205.4	27012	36174.2	11741.4	9485.17		14094.7	13351.9	9226.45	6901.16	8170.72	7597.12	6235.27	12266.9	7096.32	8742.75	6340.47	4649.08	5753.12	6172.66	15810.4	7713.13	7576.44	14063.7	11047.7
		2.63035		19715.3	30508.3	17836.8	12200.9	14686	20783.5	24907.2	22056.6	20133.1	31770.5	19483.7	17919.9	23007.5	24110.8	35175.8	14967.5	23558.3	25237.1	28699	33475.7	34020.1	13562.6	28092.7	30521.1	13042.1	20393.8		15505.5	11515.8	9725.8	6420.5	4164.22	6637.27	5195.64	6565.11	6468.8	9121.38	5084.41	4793.77	4030.46	6314.75	17988.4	6218.66	5965.6	11681.3	12216.5
		2.81823		27555.5	19397.2	15225.9	11975.9	13201.4	16070.5	15782.2	20936.2	18410.7	24621.7	12370.3	12911.7	18437.4	18469.7	22937.6	10700.5	19327.6	27022.2	37836.8	33298.3	24858.3	17526.2	29604.7	22110.8	21337.5	30317.3		12137.3	9058.68	10254.6	5175.21	3067.86	5302.79	4725.81	4236.69	5148.54	9745.63	4587.23	4746.16	5407.47	7521.87	10796.6	3664.73	9390.5	8908.51	11050.8
		3.00611		26611.8	11560.6	12213.1	13576.7	11390.6	16407.6	12567.9	18427.5	16929.2	18478.5	12901.1	12418.3	17896.1	16706.6	19940.5	10899.2	15869.6	28704.8	44284.1	30324.7	20972.5	21789.7	32483.1	15524.1	33491.4	52203.8		8856.7	9290.41	8039.43	4179.74	3132.61	3566.13	4545.07	3820.5	5298.77	5602.27	4506.25	4572.96	4374.02	5303.83	9804.54	2586.56	4785.23	5647.96	14692.2
		3.19399		21531.3	9539.04	11456.9	14251.4	12303.3	17006.7	12688.2	16564.6	15197.3	15730	16226.4	13506	17240.1	16602.3	15466.7	10169.6	13283.6	22543.2	34213.7	28058.6	19831.5	20540.4	31350	14284.5	41651.6	59596.2		5394.33	8058.4	5864.65	5339.51	3292.23	4383.55	5081.95	4328.85	5810.25	3589.27	5255.55	3922.21	2857.67	6265.99	9617.93	4814.19	6294.32	3223.23	10690.3
		3.38188		16440.1	10538.1	11811	14554.1	15494	16872.1	12553.9	17090.1	16262.2	16197.1	17902.2	13827.3	15312.3	17710.1	13798.3	10769.4	12688.7	18497.7	24806.7	23906.3	18701.7	17341.1	30569.8	16152.9	40749.2	59710.3		4660.34	8712.88	7430.57	5495.84	4124.68	3366.72	5520.7	4038.85	4422.15	4974.42	5543.77	4167.81	3963.56	5296.25	10014.8	5976.48	5236.31	3894.45	10370.3
		3.56976		13672.4	10760.5	11515.4	13984.9	14178	15929.2	14475.6	14305	14454.8	17753.1	15405.6	14079.6	13688	17717.2	17138	10412	12942.3	14892.9	13681.8	23910.2	16211.4	16389.4	26111.6	15422.9	35176.1	54431.7		3349.84	7223.97	7826.01	4860.92	3635.46	3371.17	4896.31	5673.75	2947.86	4052.34	6058.6	4554.65	4661.58	4290.12	5985.55	5261.97	4596.99	4891.44	8724.88
		3.75764		14741.6	12124	11370.3	13984.9	14274.4	16079.4	15855	13698.4	13842.5	15461.4	15172.8	14111	13952.6	16564.6	13466.7	10660.8	12258.4	13646.5	9632.04	23616	13312.8	16008.8	21673.4	13468.3	27153.9	35754		4704.82	8084.46	5118.63	7242.96	4043.03	2437.79	5992.62	4238.62	3148.63	3279.96	3271.55	4042.94	4570.13	5986.15	6437.84	8398.39	3563.7	6517.6	7080.77
Mouse2_area13	pV	X0		rY0	rY1	rY2	rY3	rY4	rY5	rY6	rY7	rY8	rY9	rY10	rY11	rY12	rY13	rY14	rY15	rY16	rY17	rY18	rY19	rY20	rY21	rY22		gY0	gY1	gY2	gY3	gY4	gY5	gY6	gY7	gY8	gY9	gY10	gY11	gY12	gY13	gY14	gY15	gY16	gY17	gY18	gY19	gY20	gY21
		0		2299.5	2309.67	2223.27	2791.13	2115.26	2690.02	2178.24	2122.91	2196.74	2005.17	2038.17	3030.85	2534.56	2388.29	2201.83	3223.47	3896.88	4113.17	2131.09	2240.03	2195.27	2015.21	2304.64		2685.99	2693.37	3524.26	2604.99	2316.05	1976.63	2526.64	2936.72	2076.35	2551.88	2810.67	2526.68	3192.91	4359.35	2086.68	2613.91	2162.13	4220.52	2777.25	2907.15	4278.69	2230.56
		0.18788		2319.46	2179.14	2479.23	2422.85	2133.84	3140.12	2423.9	2507.61	2392.06	2092.1	2300.25	2988.16	2038.71	2221.63	2532.45	4224.46	8585.53	5302.81	2181.23	2224.49	2435.03	2120.35	2398.14		3018.98	3295.08	2491.14	2433.76	3398.7	1978.65	2566.81	2281.01	2657.57	3471.53	3040.1	2858.23	3236.47	2731.55	2335.26	2683.34	6189.13	4152.55	2076.75	2156.95	3680.98	2114.14
		0.37576		2482.81	2630.67	2877.44	2230.56	2654.64	4237.61	2543.33	2395.47	2343.55	2491.91	2044.76	2848.51	2186.77	2119.69	2298.79	7188.51	26180.7	11385	2589.8	2016.64	2132.77	2267.29	2825.7		2749.08	4345.59	2935.48	2869.14	4677.95	2474.71	2873.28	2159.11	2345.78	2810.61	4333.92	3052.09	5341.29	3833.8	3322.67	2611.43	4158.72	3295.6	2369.96	2772.24	2594.15	2795.15
		0.56365		2786.53	2717.24	3749.09	2676.83	2991.3	7099.95	2818.73	2509.6	2192.91	2390.79	2438.49	3196	2441.82	2378.29	2301.09	21753.7	56185.8	30371.2	2057.77	2258.63	2163.73	2291.66	2625.44		3108.12	3336.62	5401.93	2978.3	3712.07	5039.06	3747.68	3563.98	2223.97	3001.1	3335.92	4088.44	5653.69	2668.06	2293.21	5262.41	7792.63	8514.87	4184.71	3218.78	2438.04	3098.78
		0.75153		2726.94	2785.6	4558.38	2604.82	3452.62	13195.7	3181.66	2630.05	3107.35	2173.47	2576.11	2980.08	2643.76	2699.31	2188.37	53193.4	63227	56969.6	2156.35	2550.22	2615.9	2113.86	2939.11		3861.54	2162.55	2592.2	3812.15	4012.87	3136.64	5459.84	2550.57	4339.74	3479.41	3630.86	2650.76	6965.42	2352.64	3672.71	11964.1	13960.9	8249.1	2191.14	3557.18	2766.56	2413.46
		0.93941		2444.24	2670.65	4468.64	2639.78	3919.84	18578.8	3423.91	2477.81	4200.54	2086.23	2315.3	2736.16	2932.16	2889.54	2123.26	65107.6	64116	63852.5	2988.83	2496.59	2360.03	2241.89	4531.18		3096.5	1953.23	4102.57	2868.64	3389.36	5921.35	5018.75	1914.69	4270.98	2856.17	3696.43	2609.67	12660.2	3107.98	2545.75	13475.3	14197.9	9673.32	3186.61	3059.07	3834.43	2598.16
		1.12729		2676.36	2628.28	4129.74	3088.8	7727.65	21406.1	5108.82	3776.99	5321.36	2617.6	2666.38	2792.53	3285.86	3717.93	2756.22	65413.7	60781	64992.9	4694.32	3342.94	2157.49	2314.16	8018.9		2918.66	2678.24	5486.46	2893.47	4711.47	11512.3	3302.6	2500.47	4074.2	2265.14	3109.04	2533.29	18774	2867.71	3880.82	17768.1	21479.8	12766.8	2543.17	3000.52	2693.66	2798.2
		1.31517		2975.28	4266.48	5792.76	5597.39	20439.1	24579.8	17416.8	4744.45	7462.1	4480.6	3644.14	3768.7	3482.06	9699.27	4066.08	64304.3	52931.7	60486.4	6373.43	4671.58	2456.3	2470.67	10773.6		4218.3	5728.5	3069.15	2981.2	8794.55	15850.5	2355.67	2292.95	7131.08	3932.08	3807.18	6191	21572	4353.72	2210.57	16398.5	22042	17129.9	2291.55	3499.58	4713.71	2308.72
		1.50306		3443.97	12757.4	6946.24	17295.1	42033.7	32372.2	43392.8	8787.53	12954	10182.6	5293.23	4560.79	4191.76	26368.5	10196	53907.2	24333.4	34388.2	14655.8	9631.87	2447.2	2715.05	13502.6		5609.77	6461.38	3945.55	7221.76	11423.1	16980.6	7829.75	4532.84	8037.69	6817.1	6091.97	12601.3	18034.7	6415.33	3212.14	18606.5	19768	14747.4	5045.56	3785.01	3467.13	3170.98
		1.69094		5559.24	26896.4	16560.1	36763.8	60624.2	42191.9	63397.7	26324.7	13352	17252	8473.15	7329.41	4588.93	47531.6	24837.4	23435.8	7761.39	13956.2	28446.8	17813.5	3297.3	2742.16	14121.3		8921.51	9371.83	6336.43	14075.3	14273.3	10676.5	12527.7	5662.45	12566.8	10276.2	10530.2	17928.8	19830.6	10455.6	8921.27	19883	22213.5	14096.5	7163.14	7929.56	6162.04	4434.23
		1.87882		8139.08	37598.1	21830.4	49521.2	64752.5	44549.4	64446.8	46402.2	17027.2	33866.6	12438.1	12618.2	4023.16	64166.2	44738.9	10345	6500.51	11602.4	47329.2	28155.5	5256.18	3664.42	18316.4		13788.8	13400.8	12066.5	19103	15290.8	11083.4	17906.5	9542.76	13557.6	20733.5	14097.9	22089.6	24375.4	12059.4	8607.91	21732.8	17475.1	14307	12679.5	12531.9	10853	9760.78
		2.0667		11625.3	33432.2	26788.3	49358.1	62666.5	41310.5	64737.6	59961.1	20822.7	43896.1	11751.7	21652.2	6482.71	65345.6	45401	6954.11	6987.07	17427.8	56464.6	34536.7	8424.49	4352.53	20534.9		20688.4	16218.8	11939.1	18927.9	18784.1	12049	18021.6	14176.1	10324.5	16552.3	18823.2	28297	29625.3	12614.8	14080.2	27058.4	24755.3	23347.3	11891.3	13879.5	18889.8	9543.83
		2.25458		15024.4	23721.9	27724.4	44569.7	48376.6	33222.3	57391.2	56185.1	28527.5	46840.2	20544.3	34769.7	6809.94	64462.2	55741.2	10011.4	7385.12	21431.2	49226.2	34475	14183	6477.52	17861.7		24490.5	11893	11000.1	12891.4	16866.7	9554.62	11499.5	11924.6	7371.55	17990.6	15657.8	24934.4	19146	11526.6	8747.69	30734.7	25615.8	22488.5	9686.49	14599.1	16383.5	9760.31
		2.44247		16382.1	11999.3	20665	27874.2	24190.8	28879.1	33619.4	53459.6	34657.7	39000	18979	41486.6	7342.35	49508.8	37746.9	12336.4	8193.8	16580.9	34724.1	25884.3	20238.6	8599.38	15704.2		23531.3	9522.84	7508.36	12403.4	12813.2	6146.88	13974.7	7213.1	9576.61	14686.4	19993.2	25797.9	17295.2	10526.5	9640.39	22674.2	21286.3	22300.3	6856.34	8300.6	10618.4	4882.04
		2.63035		17687.8	9308.73	14021.6	15115.4	14170.8	25322.5	12709.9	30170.5	37400.6	23234.8	29503.5	48545	10555.5	26714	24602.1	12139.5	7989.01	9094.97	19031.2	17619.8	20518.8	12292.5	11873.3		18705.8	7498.9	8554.4	9724.86	12874.4	7250.41	8691.88	5316.73	7459.78	8482.38	12915.4	23053.7	13453.6	11784.5	3975.16	23015.9	18412.4	22512.4	5628.74	4233.68	8145.85	5978.2
		2.81823		19817.8	11644.1	14968.2	9424.28	12673.7	19784	9454.37	19895.9	35998.5	13393.8	36434.5	47694.6	18715.8	13014.3	13816.2	15697.5	7784.42	8557.77	13200.9	15180.6	20424.8	19249.7	11120.9		15228	7062.59	10442	9077.49	9081.44	6847.86	6530.59	4683.14	7450.98	13868	7191.06	20466	12848	14122.8	5818.74	12400.7	22839.3	15053.9	4903.33	4413.72	4525.92	5059.29
		3.00611		22092.8	14778.2	15936.8	9978.23	14153.9	14985.4	8989.12	12997.3	31868.5	11341	35318.1	39847.1	26562.1	9314.62	13008.4	15331.7	8654.62	9244.41	13556.6	15446.2	22705.3	33918.2	14026.5		12689.6	8045.69	4468.23	6853.94	6879.23	4949.72	4144.54	4590.89	5096.86	10819.2	5729.44	17755.8	13295.2	13787.9	3493.97	10406.9	18958.5	12196.6	4129.47	5026.23	4250.26	4730.07
		3.19399		24622.3	14884.3	13763.4	11538.7	15181.9	12991.7	10752	13710.4	25252.6	12861.5	39658.3	25703.2	29179.8	8871.16	14175.6	15453	10066.1	9770.36	14025.1	16726.1	23810.1	38571.9	21067.6		9952.51	8119.88	6095.44	7889.31	5446.72	6086.37	6184.98	9878.58	5598.6	5354.34	7757.18	8972.17	9467.56	11245.7	3649.66	7090.71	10583	11719.9	3587.16	5516.05	4102.57	3900.3
		3.38188		26108.1	11160.2	18697.5	12764.2	19268.8	10936.7	9955.1	14349.6	19189.7	11470.5	30063	17395.4	24705.5	10188.9	15089.8	17426.1	10447.6	11981.7	13031.9	17181.3	22864.7	38517	25791.3		7912.74	8692.56	4991.55	7952.23	6638.35	8686.95	4337.24	8065.41	5489.5	4824.21	7575.69	9330.04	7991.63	7853.74	6198.88	6039.35	7667.77	8464.88	3841.75	6042.5	4998.96	4422.72
		3.56976		24839.3	10531.4	17063.4	14769.3	21337.5	10154.8	12124.2	12559.9	14952.3	8366.85	26419.6	18712.7	14792.7	11173.2	17732.4	18133.2	11651.3	13096.6	13658.1	14792.1	17840	42301.7	30184.6		6413.92	7151.13	3876.27	8154.65	6696.34	6683.29	3130.48	5005.56	4999.74	5483.91	5388.54	9386.72	6125.49	7508.86	3138.75	4766.41	5703.57	7377.57	3107.71	4222.81	5680.94	4990.6
		3.75764		21901.1	14018.4	18211.7	13458.8	18938.4	11694	11533.9	14378.2	15380.8	8750.38	16632.2	22690.2	12497	12225.3	20257.9	16353.8	12042.9	14351.9	15837.1	14020.8	15204.3	37141.2	24618.5		6115.55	8041.63	2905.68	6684.51	8570.59	6013.96	3353.01	6175.83	4282.81	5744.8	5428.49	5021.99	6540.26	8667.64	3547.76	5413.61	6099.19	7716.46	2470.08	4158.66	6478.66	4329.62
Mouse2_area14	pV	X0		rY0	rY1	rY2	rY3	rY4	rY5	rY6	rY7	rY8	rY9	rY10	rY11	rY12	rY13		gY0	gY1	gY2	gY3	gY4	gY5	gY6	gY7	gY8	gY9	gY10	gY11	gY12	gY13
		0		2145.01	2333.39	2777.67	2258.91	2063.33	2173.68	2973.32	2379.52	2161.99	2110.68	2125.87	2470.62	2223.83	2377.52		2465.25	2870.77	2272	2487.36	2339.66	3312.53	3460.75	4558.87	2515.57	2768.47	2521.85	2576.68	3850	4783.3
		0.18788		3103	2486.23	2347.11	2244.76	2187.73	2098.88	3125.68	2585.47	2188.65	2181	2262.78	2327.29	2650.23	2313.62		3206.89	3315.45	1882.7	3281.98	2358.44	2318.89	5003.92	5483.07	2253.74	3628.32	2942	2704.25	3946.14	4347.88
		0.37576		3058.54	2708.51	2420.45	2491.22	2029.29	2376.28	3437.58	2467.65	2427.43	2356.91	2116.66	2311.17	2588.69	2377.79		3048.52	2481.36	3029.94	3656.93	2210.06	2815.59	5328.51	3795.53	2300.05	4767.9	2529.5	3927.49	2410.95	5331.57
		0.56365		2396.76	2999.08	3100.3	2461.61	2412.35	2161.1	2765.89	2937.54	2496.49	2622.75	2319.98	2511.19	2461.11	3182.2		6681.78	2537.27	2722.89	7284.86	2322.52	2106.78	3699.8	5020.62	2549.09	3383.49	2449.74	3811.53	4002.46	7745.25
		0.75153		2574.69	2658.31	4545.22	2321.02	2295.47	1990.09	2859.44	2555.01	2616.26	2701.65	2514.28	2464.91	2801.46	4667.51		4363.9	5145.72	4142.32	4973.13	3970.25	3501.44	4036.82	3938.22	3575.63	3823.89	2858.76	3477.03	4682.09	8128.08
		0.93941		2973.22	2839.42	8580.13	2475.12	2452.67	2108.53	3928.16	2630.94	3204.04	2636.31	2757.7	2443.31	2977.92	5681.26		2810.66	3467.23	3242.93	5069.57	3113.1	2477.09	11755	3392.42	5676.56	3043.64	3016.78	4861.16	4133.71	10114.4
		1.12729		4081.35	3676.82	9433.94	2638.54	2805.3	2089.87	4118.85	2263.68	3611.66	2719.53	2909.63	2341.51	3384.41	6252.94		2778.82	3968.2	6060.72	5329.95	2413.6	1990.24	7044.93	4156.73	6612.59	2978.25	2992.61	6307.2	3698.22	12896.5
		1.31517		6443.24	7225.07	13581.2	3336.4	3315.51	2014.1	6059.76	2604.14	4461.07	3723.09	4159.72	2224.69	3244.05	5197.13		6888.9	6079.85	9552.46	5261.04	3791.43	3577.99	3567.82	6702.23	5226.11	3932.68	5721.9	8062.02	3681.05	14393.7
		1.50306		12718.3	16910.3	25118.2	4859.54	3302.49	2203.29	14470.4	3389.47	5462.57	7635.71	8438.65	2497.53	4221.78	4227.45		10040.9	6227.85	6955.37	3829.71	2628.71	4726.61	9581.84	4001.2	6038.9	5613.64	9183.24	10969.9	5815.61	20971.7
		1.69094		20060.6	26831.9	46170	11050.3	3841.86	3064.22	37230.4	7671.57	6805.62	15470.4	17099.5	2647.13	6306.02	4679.1		17435	11002.5	10277.9	4573.93	3831.3	2849.61	15752.6	3831.72	4996.98	10595.1	11232	10310.4	9387.69	24326.4
		1.87882		27871.3	36402.9	54179.1	19582.3	5736.87	3824.13	49344.4	19502.5	8497.47	22749.1	28283.4	3024.85	8570.65	5915.03		12480.5	9500.97	4628.32	10577.8	7418.75	3417.95	24700.1	6389.38	7693.1	16164.6	15988.8	17850.2	9713.1	27852.6
		2.0667		30737.6	40379.2	56824.3	23106.8	8491.9	5337.33	58542.9	41055.6	9943.65	28001.4	37210.1	4271.96	10407	8748.32		9630.54	9412.28	5998.67	13694.5	11739.4	8208.19	22639.2	12232.4	10234.8	20153	20452.3	13858.9	12603.6	28830.2
		2.25458		30370.6	33317.6	47153.6	26290.5	14304.5	6433.51	62439.3	59477.5	12097.5	30425.2	35156.4	6068.12	12142.8	17522.8		7414.1	9257.9	3681.99	15941.1	14336	11807.3	25976	17486.8	9192.66	19352.2	23110.7	12988.9	14158	23795.9
		2.44247		23384.8	24130.3	30329.6	26492.2	20489.6	14591.4	55276	60063.7	14716.8	23746.2	27906.8	7721.55	15870.2	27514.2		10049.9	5214.85	3077.35	11675.6	13232	8174.82	18282.8	18799.5	7666.76	17770.5	19045.9	15196.9	8878.83	21402.7
		2.63035		16640.2	15498.4	18919.2	22437.1	26237.1	19795.5	43794.1	60534.8	20173.9	17182.7	20889.9	8994.18	17086.9	31647.1		11719	5065.09	5651.91	9757.16	10794.5	8671.36	11461.8	20790	9473.92	16987	11046.7	10684.7	8940.24	24494.9
		2.81823		13660.2	12892.7	15984.9	18228.5	35988.2	28275.5	25548.6	53071.5	26508.3	13396.4	13778.6	10488.9	18408	30235.1		7430.28	5299.02	2614.51	8387.47	9967.91	9285.56	8120.08	12382.6	8690.28	13063.2	9263.26	10703.1	8449.31	16078
		3.00611		12491.9	10163.5	13425.9	17660.8	37921	28651.1	19067.8	38852.6	27299.5	15927.3	9247.21	16869.3	22203.2	23152.3		4822.01	6293.48	4819.1	7147.01	7695.14	8960.69	6001.45	8589.14	6090.76	7459.25	7505.5	7467.4	7686.75	10622.9
		3.19399		12886.2	8325.69	13937	16655.2	26211.2	21490.9	16197.6	27622.4	22916.5	18182.6	8087.77	26637.8	25171.3	12920.3		5710.23	5470.84	5384.64	4192.55	5842.18	7498.99	5419.33	12194.6	5923.61	6637.93	7366.02	9672.25	6881.29	10120
		3.38188		12627.4	9518.24	12364.4	16006.6	17932.1	14272.1	19966.5	20423.7	16961.4	18113.4	8004.72	35488.8	25592.9	9596.3		6291.13	4746.83	7975.04	4460.31	5982.75	3690.88	4511.41	7687.07	6787.68	7942.75	6529.75	8971.02	6736.64	11311.3
		3.56976		11279	13776.8	14984	15958.4	13561.9	10979.6	22139	17383	13845	16348.5	9019.86	38967.7	20956.8	10815		5971.35	6953.43	3515.74	3367	5109.64	3707.52	5361.99	6555.85	7109.39	8997.72	6080.24	8373.83	7337.48	9262.92
		3.75764		12401.6	15444.3	12461.2	14418.6	11711.2	10475	19725.5	13773.3	13625.9	14493.1	8549.94	32169.9	15340.9	14206.8		5309.98	6401.21	3243.68	2388.25	6260.61	7130.6	3961.27	4886.5	6651.8	7444.06	7169.45	8961.06	6789.45	7639.83
Mouse3_area1	mV	X0		rY0	rY1	rY2	rY3	rY4	rY5	rY6	rY7	rY8	rY9	rY10	rY11	rY12	rY13	rY14	rY15	rY16	rY17	rY18	rY19	rY20	rY21	rY22	rY23	rY24	rY25	rY26	rY27	rY28	rY29	rY30	rY31	rY32	rY33	rY34	rY35	rY36	rY37	rY38	rY39	rY40	rY41	rY42	rY43	rY44	rY45
		0		4674.89	2410.52	3310.22	4612.63	2734.68	2291.52	2449.99	2388.37	2626.81	2812.55	2381.69	3499.01	2413.18	2796.68	2615.11	2933.36	2728.65	2683.19	2446.71	2236.88	2960.78	2541.95	7472.38	2555.43	2945.53	2543.6	2726.84	2610.36	2826.26	3659.72	3879.22	2626.27	2606.64	2558.69	2583.87	2787.88	2451.3	2957.99	3856.11	12423.4	13538.2	6118.6	2812.93	3139.17	2637.99	2563.45
		0.18921		3830.88	2635.26	3494.55	4555.98	2659.77	2412.08	2560.42	2558.06	2776.29	3192.47	2462.71	3468.95	2382.09	2637.8	2492.76	3006.09	2727.27	3140.02	2596.51	2478.33	3246.73	2452.22	6333.81	2693.47	2927.25	2477.76	2679.31	2634.19	2985.25	3843.97	3991.55	2610.44	2655.08	2476.38	2603.5	2688.39	2507.97	2937.59	3912.25	14151.2	13009.1	6105.87	2701.59	3094.92	2866.85	2609.85
		0.37842		3722.18	2768.72	3382.77	4583.68	2504.25	2561.15	2926.32	2646.24	2844.73	3267.64	2833.28	3464.21	2477.44	2387.34	2580.7	3150.08	2857.66	2975.27	2409.51	2772.85	3568.26	2458.91	5691.7	2737.13	3078.95	2770.23	3047.73	2538.42	3289.45	3712.42	4818.44	2809.36	2834.93	2508.05	2572.9	2725.47	2613.06	3096.3	3700.04	17331.5	13111.1	5147.67	2682.3	3045.61	2874.4	2913.56
		0.56763		3956.68	3055.56	3162.89	4471.04	2682.61	2698.02	3633.85	2661.84	2918.33	3010.84	2891.74	3687.72	2525.55	2282.28	2563.28	3208.06	2999.99	2990.53	2411.26	2610.3	3988.26	2735	5491.35	2799.72	3322.34	3090.39	3395.2	2752.32	3251.17	4100.13	5536.83	3049.39	3162.17	2902.96	2456	2847	2913.49	3324.2	3428.44	19274.2	12887.7	6402.91	3059.64	2762.44	2931.9	3105.15
		0.75684		4834.37	4092.85	3082.12	3980.49	2985.11	2854.2	4256.07	3009.01	3161.63	3599.23	3097.82	3983.71	2709.89	2530.92	2600.1	3565.62	3028.22	3700.79	2621.21	2808.18	4077.28	2885.57	5566.2	3086.89	3527.53	3833.54	4535.01	3074.02	3276.66	7235.81	6333.44	3118.09	3527.96	3097.07	2747.55	3299.74	3311.3	3486.71	4115.01	20611.2	11341.2	7271.09	3825.46	2718.51	2694.24	3605.31
		0.94604		6153.93	4770.82	3620.07	3871.52	4247.5	3109.78	5054.06	3715.14	3783.39	5693.12	4422.27	3882.87	3544.5	2718.77	2720.54	4388.68	2815.97	5349.95	2662.28	3354.64	4756.85	3064.18	5064.22	3472.04	3785.2	4816.29	7212.59	4053.64	3709.21	15380.8	8473.88	3182.49	4294.78	3098.59	3059.61	4102.95	4291.66	3849.75	4670.51	27817	15820.9	7243.39	4924.79	3069.61	2889.33	4151.14
		1.13525		9489.41	4940.02	4476.77	3619.67	7648.38	3570.81	7068.41	3933.82	5151.61	6762.07	7111.19	4785.98	4773.31	3006.51	3453.82	6090.17	2892.45	8534.23	2863.34	4138.29	5613.8	3244.14	5105.89	4005.76	5487.15	6519.53	10529.5	5644.74	5038.94	27781	16769.5	3573.51	5380.51	3467.81	2942.51	6435.59	6936.41	4621.84	6348.77	37286	31190.6	8527.57	6553.47	3452.41	3309.88	4015.19
		1.32446		21019	6935.32	7469.23	4265.38	16719	4539.87	9504.29	5131.87	7581.2	6997.82	11430.9	8122.99	8342.64	5291.45	5267.89	9959.33	3121.14	11650.1	3039.98	5160.47	8531.04	3813.73	5233.94	6356.66	9523.93	10601.7	11865	6482.91	10629.9	34334.9	30109.2	4078.53	6555.14	4444.41	3731.22	12290.8	12811.8	6829.61	12467.4	46169.6	50045	9654.2	7345.98	3739.15	3649.61	4392.2
		1.51367		45456.4	8328.71	14606.7	6278.8	31057.6	5159.86	13743.5	10290.5	10308.7	7122.78	19502.3	15607.3	14740.9	11386	9842.98	19638	3890.6	15633.9	3065.11	6102.44	18685.6	6047.32	7885.47	14799.9	18048.6	17902.3	17560.4	9533.92	23204.2	31159.7	36265.8	4892.97	11435.7	5157.67	6299.36	18892.5	19739.3	13296.2	24756.9	42503.4	58953.1	19736	9335.27	4172.75	6103.98	7186.95
		1.70288		59107.3	10994.9	27515.6	9860.42	43548.3	6377.28	21387.2	23840.5	12934.8	8336.94	30097.7	25365.4	23326.5	20403.2	17950.2	34289.1	4575.02	21412.5	3566.47	7618.46	38562.8	13260.1	14362.7	31555.4	30089.7	24456.3	30448.4	16389.5	38243.2	23047.4	32334.8	6912.35	21510	6488.96	12274	21113.9	26816.8	25017	35621.1	32996.7	55680.6	35346.8	17535.5	5546.09	11438.2	12563.4
		1.89209		62814.2	17606.5	38853.6	15519.9	44415.9	8067.29	29534.8	42038.1	17743.3	10463.6	34815.3	31875	31477.5	29672.5	26337.8	40766.8	5608.92	28350.1	4682.08	10488.7	57692.9	27514.2	22501.2	44728.2	38164.4	29707	46634.3	25720.9	44221.1	12853.3	20432.5	10388.5	33486.6	7742.77	20888.1	20301.5	32463.3	36038	41283.8	21297.6	38257.8	55760.8	35169.5	7883.52	17525.5	17001.2
		2.0813		60660.9	26369.7	40551.6	20171.2	33907.7	10398.2	31307.6	52016.6	25649.1	13426.6	31500.6	33907.5	31584.5	33370.2	32438.8	38477.4	9336.18	30716	5771.19	15203.1	63004	42174.4	26049.2	45424.1	37846.5	32107.3	55366.6	32663.6	40881.5	8385.81	10780.8	13946	41322.5	9657.59	26444.6	23925.1	32999.1	40654.1	37794.6	16690.1	22185.8	62695.7	54682.4	9989.86	16088.8	19537
		2.27051		47701.5	28637.2	31432.1	21983	22790.6	13900.2	30368.2	46531.7	32337.7	15353	24853.2	31639.2	27055.8	31351.2	34498.9	30733.2	18538.3	26974.9	9192.96	19552.5	51989.8	49205.7	24000.7	34545.7	31193.3	30698.4	47573.9	34878.4	33002.2	7761.88	6499.2	17631.6	41968.6	14787.6	26776.1	31109.4	27090.6	38311.4	27209.7	17650.7	16190.4	61946.8	62759.4	16034.9	14379.4	20390
		2.45972		30685.5	23900.7	22381.5	24451.4	15635	19696.5	27186.8	30802.7	31569.8	18868.5	18873.9	28175.5	24921.6	27992	30254.3	24144.5	32909.3	22988.4	15098.8	22119.1	34016.8	44607.1	19110.1	24539	24204.3	26134	33778.4	31947.4	26397	9770.43	6037.25	22864.6	35752.4	22404.3	24067.4	35678.4	23256.5	32124.5	21755.9	20489.2	15414.3	53013.8	61465.2	23081.3	13630.9	18126.8
		2.64893		23222.9	18496.2	21168.4	31020.5	15546.8	25510.8	19877.7	21527.2	27811.1	22614.2	17217.5	25912.5	23319.1	27350.3	25715.6	23048.1	47359	22702.2	19334.6	26719	25303.8	31834.5	16603.6	22584.2	21852.6	23469.9	28180.9	29902.3	23291.5	9686.46	6391.96	30444.9	29209	29661.6	21984.3	37973.1	21696.3	27425.5	20608.5	18702.4	15858.7	35686.6	48380.2	28477.4	15808.4	16778.9
		2.83814		22908.9	17117.4	22337	35719.7	19279.1	31163.2	14767.2	18689	23579.9	27013.3	19927.8	23993.8	23826.9	28457.6	24871.5	22036.6	54483.7	22604.1	22787.6	30584.6	22237.5	25078.2	16380.8	24793.1	21629.3	21725.9	29502	28207	23714	9929.65	6904.19	36891.8	25922.2	33311.9	22509.7	36921.6	25063.1	25862.9	23077.3	18243.6	16781	27957.6	33302.8	29640.5	17690.7	18675.8
		3.02734		24857.8	18005.9	23420.7	32545.1	23147.8	30200.3	14483.3	18910.2	24184.8	27369.5	21021.9	24216.9	22801.7	28941	25408.6	22321.8	50486.4	22035.1	30476.7	32616.8	22221.6	25197.4	21078.4	26374.3	22488	22755	28302.7	25871.1	23794.3	12293.2	8049.63	37888.2	24593	31553.5	22695.7	32148.9	29090.6	24988.1	24629.7	17846.1	17917.9	24381.3	27092.8	25008.8	19239.1	19889.2
		3.21655		25814	19343.9	23908	27868.1	26939.5	27424.3	15354.5	20442.5	25169	26085.4	21429.2	24124	21368.5	28052.6	24158.7	24655.7	39250.6	22242.3	33196.4	32214.5	21525.2	27071.4	22928.3	27309.2	22846.4	23327.2	28380.2	27979.8	24404.6	15820.2	10271.8	33647.9	23306.4	28490	24813.2	26515.5	28674.1	24304.4	25839.1	19714.8	20641.7	25618.7	27117.3	22682.1	21033.5	20360.8
		3.40576		26334.1	19025.4	23928	24073	28516.7	22386.2	19185	20906	23853.7	26621	21849.4	23004.5	20995.7	26151.7	22202.8	24736.5	29524.1	24338.5	33462.1	27338	21489.1	26292.7	21639	27239.9	22711.6	23297.8	31010.7	27375.7	24858.6	20195.9	12804.3	29629.8	22566.3	26175.6	26669.3	25083.5	27960.1	25498.5	25758.1	21076.1	22814	27137.9	26600.7	23907.3	23096.7	21035.2
		3.59497		27638.2	20029.2	23948.1	21291.3	27239.6	21225.7	22799.7	21426.2	20783.7	23778.5	21596.9	23073	21791	24781	21367.5	23672.5	23993.4	24614.5	32062	26439.2	21662.5	26731.8	21620	26170.4	24186.5	23822	31987.1	25165.1	25439.2	24634.7	15832.5	28577.2	21885	23844.4	26751.5	25326.8	26759.5	26148.5	25796.6	21640.2	24559.9	26026.7	26864.8	21575.9	23960.4	22640.9
		3.78418		27792	21444	25472.8	20512.5	24855.2	22013.3	23036.5	20421.2	18224.2	24027.2	20333.2	23587.5	21140.8	24998.8	21117	23502.8	24570.1	24975.6	28392.4	23668.4	21262.9	25773.3	23247	24457.5	24606.2	23217.2	30663.1	25395.2	26431.3	26236	19856.5	27040.9	21532.5	22835.5	25071.2	26931	25659	26669.8		20883	24691.7	25481	27423.4	24679.2	25825	23118.3
Mouse3_area1	ascV	X0		rY74	rY75	rY76	rY77	rY78	rY79	rY80	rY81		5282.468	3571.976	3331.581	3804.5	3002	8520.229	4500.798	16309.67
		0		2889.59	2528.54	2473.3	2611.17	2475.17	4285.13	3323.42	7325.25		7023.78	3702.11	3993.26	3623.89	4012.81	6193.84	4190.09	16070.4
		0.18921		3517.87	2538.86	2468.51	2798.95	3088.4	3916.57	3805.87	6958.52		12459.1	5246.6	3483.93	3658.54	4299.97	4442.95	5808.46	19474.3
		0.37842		3396.11	2565.85	2394.2	2974.05	2923.13	3562.68	3884.95	7802.42		23811.7	7044.62	5453.23	4145.55	3208.52	4020.88	4933.64	27950.8
		0.56763		5434.53	2641.33	2739.68	2443.55	2781.36	2915.45	4359.67	7210.22		28532.2	9016.22	5288.85	4539.82	3477.79	2800.34	5910.66	38826.7
		0.75684		6228.25	3076.35	2660.87	2653.47	3042.97	2648.05	4391.51	6088.96		42720.3	16099.4	7960.79	2993.94	3756.52	2501.86	5690.59	45473.1
		0.94604		7955.49	3114.99	3040.29	2783.06	2587.63	2702.88	4378.33	7384.79		47823.1	27644.1	13004.4	4230.28	3428.2	3799.8	6773.85	55542.3
		1.13525		10980.5	5107.85	3837.76	2945.78	3305.64	2632.93	4363.28	8407.89		46931.3	35650.7	20317.9	4683.97	10008.1	5164.69	8036.42	58413.5
		1.32446		14285.4	9692.8	3304.18	3090.72	2840.94	2851.6	4882.89	9734.57		52827.6	42546	28735	7724.66	13233.8	8517.76	8819.15	57556.8
		1.51367		18328.3	16740.6	3519.12	5885.92	3002.59	3343.9	6115.48	12903.4		51909.5	48412	36640.3	12095.4	25386.7	17774.6	9938.17	59318
		1.70288		19588	25099.3	3066.97	14055.2	4661.45	4533.27	7216.97	15246.2		45641.9	56345.9	35700.8	21701.1	32588.4	27674.6	15641.3	58693.9
		1.89209		22356.2	28654.1	4839.25	30162.7	5319.85	7929.05	8948.85	17546.6		42447.1	55303.4	52658.3	34160.4	35758.4	33484.4	22843	53652.3
		2.0813		20705.1	29658.3	9303.19	35216.8	7228.75	12667.1	10892.6	16300.2		25500.8	49819	49477.1	35893.7	27962.2	28392.4	21685.9	52613.9
		2.27051		20640.6	24140.9	17682.6	37618.2	11259.5	17912.8	12741.7	17113.1		17990.4	49557.9	52487.8	34190.6	23700.6	22176.8	20451.9	52962.5
		2.45972		21515.2	18659.4	29851.7	30430.5	15600.4	19575.2	12236.8	18742.4		15839.5	36523.6	48708.5	28749.1	15047.8	18449.5	14451.1	47368.3
		2.64893		23164.9	14838.8	32151.2	19802.9	20691	21998.2	14527.5	19981.3		10418.4	29608	38185.4	25804.7	18335.9	14093.5	12609.2	41896.2
		2.83814		28313.3	15305.7	28977.9	17287.7	25948.7	31078.9	16878.9	25640		9340.54	24095.3	26554.2	21312.6	16730.5	11164.1	13981.1	32848.5
		3.02734		29612.8	19776.3	23318.4	20286.1	30507.9	35994.8	18839.3	31059.5		11394.9	15953.3	25719.9	18039.7	12094	12236.7	12279.5	28120.5
		3.21655		35328.4	24797.6	20251.2	22199.5	31681.6	33575.9	24501.1	30584.2		9520.36	12462.3	17873.9	12826.4	12466.8	9744.02	13651	25045.6
		3.40576		40931.7	26168.1	22464.6	24102.5	30029.2	27093.6	26105.8	27839		10205.8	9300.18	15338.7	14632.3	12918.7	7387.93	11020.8	17305.7
		3.59497		35886.8	24932.8	22090	24691.5	29845.5	19742.3	25916.5	23177.6		9446.68	8274.37	10519.3	13485.5	13563.1	8045.35	9331.18	11367.7
Mouse3_area2	ascV	X0		rY0	rY1	rY2	rY3	rY4	rY5	rY6	rY7	rY8	rY9	rY10	rY11	rY12	rY13	rY14	rY15	rY16	rY17	rY18	rY19	rY20	rY21		gY0	gY1	gY2	gY3	gY4	gY5	gY6	gY7	gY8	gY9	gY10	gY11	gY12	gY13	gY14	gY15	gY16	gY17	gY18	gY19	gY20	gY21
		0		2641.9	2304.59	3146.66	2444.97	2417.63	2385	2221.7	2404.1	3019.31	3109.85	2940.67	4031.83	5296.83	7286.47	2532.07	2342.75	2656.69	2456.53	3337.33	3912.88	2412.89	2702.26		3995.28	2439.65	3023.16	2451.92	2530.75	2609.22	2595.83	2848.62	3227.6	3530.02	3096.83	3702.17	3524.33	5835.55	3233.65	2398.35	3084.73	4428.94	3019.17	13879.5	2961.01	12099.7
		0.18921		2947.28	2464.43	2868.61	2341.82	2404.68	2680.55	2231.24	2357.01	3104.25	3073.05	2835.61	3489.9	5123.71	7000.2	2612.8	2427.63	2684.08	2563.18	3440.05	3771.49	2520.29	2878.69		4335.67	2721.43	2630.77	2204.88	2950.54	2499.37	3135.32	2701.05	3486.25	3355.06	3868.92	5560.2	4841.78	8429.19	3152.09	2299.45	2581.04	3130.78	2787.77	20484.5	2715.36	15777.5
		0.37842		2921.01	2589.8	2759.84	2356.45	2650.24	2527.76	2439.82	2652.22	3305.9	2992.8	2907.1	3635.61	5558.17	7643.62	2474.02	2664.04	2867.12	3010.5	3876.27	4609.77	2366.54	3283.43		4758.64	2778.92	3460.1	2320.95	3528.64	3681.64	2948.74	3051.16	4061.95	3047.75	2191.77	4269.9	3691.59	10282.3	2236.8	2137.83	2727.25	4123.26	2653.61	29755	2664.62	19504.8
		0.56763		2798.53	2540.93	2755.36	2648.47	3003.98	2467.02	2808.79	2325.2	3130.31	2850.36	3131.68	4109.25	5049.85	7464.87	2817.89	2428.42	2584.08	2666.21	3864.77	5618.38	2462.7	3814.75		3749.34	2748.13	2871.37	3132.06	2693.23	2739.55	4038.86	2708.58	3314.46	3194.29	2823.37	6843.59	4486.28	10125.1	2339.77	2440.8	3262.18	3021.85	4201.88	34820.5	3170.47	22790.2
		0.75684		3047.59	2543.34	3452.77	2577.98	3436.05	2673.53	2495.91	2341.21	2983.41	3247.63	3091.88	5352.86	5184.55	6682.84	2873.69	2386.55	3009.32	2970.56	4020.61	5568.35	2707.83	3512.53		3510.45	2798.16	2295.34	2588.67	4481.53	2626.32	3354.99	3090.56	2626.33	3040.84	2709.09	8493.46	3788.65	13020.5	2651.83	3138.01	3032.86	4219.18	3912.7	39872.1	3447.15	27348.6
		0.94604		2921.27	2739.68	2778.62	2717.82	3652.64	2994.82	2448.49	2766.58	2892.85	3370.65	3048.87	6546.2	4297.43	7479.2	3431.61	2586.57	3491.12	3810.96	5860.76	5561.38	2909.19	3448.64		3828.54	5053.02	2378.42	2754.15	8481.89	3140.7	3050.86	2497.6	4017.13	2768.34	2995.47	9641.31	3756.27	16251.7	2922.27	3216.22	5292.94	9111.84	4753.21	42821.9	3075.25	31402.3
		1.13525		3268.51	2779.45	3052.36	2848.59	5362.82	3079.94	2744.36	2483.1	2699.46	2959.52	3740	8825.73	4699.03	8132.68	3793.27	2583.66	4930.96	5507.47	7386.2	5035.54	3427.71	4063.45		6057.37	5089.83	4013.75	4214.86	6130.83	3086.17	2847.13	3327.22	3013.04	4382.99	3241.52	13142.7	5575.7	16242.8	3175.72	3063.01	8889.55	14053.5	5656.34	45242.8	6426.43	32493.4
		1.32446		4225.95	2728.8	3763.05	3155.79	6387.49	3260.2	2942.9	2895.03	3208.02	3354.93	2802.53	10825	5473.78	8149.16	3195.38	3024.48	8501.33	9020.62	14026.4	5091.65	3922.77	4988.53		6046.27	7559.23	3534.51	4587.82	8850.78	4547.18	3057.82	3319.19	4242.57	4897.78	2720.64	16495.3	5422.31	17072.3	2356.18	3644.45	10872.9	21536	7808.41	46785.9	9545.68	31154.2
		1.51367		3868.2	3047.65	4710.74	3750.57	7896.54	3463.54	3442.7	3428.47	3241.46	3945.73	3851.13	13938.2	6556.92	8958.88	4468.91	4094.52	11885.1	18263.4	22618.8	5484.09	6860.24	6426.44		5305.39	10529.2	4215.41	7153.47	9650.98	10674.2	4332.53	3224.93	4440.29	8239.1	4419.42	15930.3	8513.22	17356.8	3222.27	5881.43	17138.1	27767.9	14543.7	41665.3	12978.3	35504.2
		1.70288		4384.39	3430.75	5012.67	4449.44	11595.3	5311.09	3942.93	3728.7	3571.87	4241.44	3805.59	16036.5	7556.51	10201.8	5012.15	4851.63	17278.4	24950	29877.8	6054.38	13759.2	8803.44		7693.15	13087.2	3908.89	9230.96	10940.8	13497.8	6853.21	4315.52	5740.9	12812.8	6449.82	17202.1	13395.8	16959.2	5104.08	8819.66	21953.9	32869.3	24811.4	42493	17215.1	40520.7
		1.89209		7405.66	3617.49	7267.73	5420.23	14022	10082.6	5669.14	4721.62	3835.38	5219.27	3743.49	16361.3	12365.5	12847.8	6283.39	7052.04	25255.4	30689.2	33280.5	7096.28	23418.9	10716.4		13884.4	12250.7	5163.12	10409	8912.06	18781.3	10273.3	8314.49	10153.6	15739.7	6847.73	17010.8	21260	14346.4	7950.91	8366.49	24819.9	38409.9	25707.6	43706.9	22969.7	38927.4
		2.0813		14351.2	4221.82	10574.4	7604.43	14771.3	15993	6881.44	5950.98	4885.32	9539.93	6340.05	17701.2	19047.2	16137.4	8578.57	9103.98	29978.9	24923.5	30861.7	8553.48	23956.1	11657.8		19469	16928.1	5756.44	12289.4	9572.73	22648.9	13846.9	13423.1	12947.1	16652.1	8315.13	17802.8	23865.9	11708	7561.61	9318.33	23756	42267.8	26976.4	40216.5	25386.2	36180.7
		2.27051		23281.6	5179.21	20605.9	9556.99	19765.1	24619.2	14627.8	8363.19	7109.51	14036.3	8289.98	18476.6	24741.6	24254.6	12506.2	11376.6	40590.4	20417.6	26042.7	10438.4	26034	15253.8		17827.6	18985.8	5097.13	11002.3	9432.48	20789.4	18131.6	11769.9	15546	18861.7	13004.7	14734.1	29276.9	11721.3	7413.59	7246.38	24715.3	34605.8	28476.5	37985	25548.5	36039
		2.45972		32889.7	7202.19	31329.8	10959.4	24704	25318.3	21178.6	14384.2	9639.63	24506.8	15977.5	20499.2	29449.4	40619.7	18537.9	17190.1	43170.1	17136.7	19915	13271.7	21118.6	20578		15091	18642.5	4262.06	10942.1	8164.34	18089.2	17682.5	16230.4	18462.7	15263.9	9887.68	15349.8	33971.2	8976.45	9357.35	6425.06	26121.6	25665.5	27672.3	26935.9	22503.1	34260.6
		2.64893		35057.7	10835	40847.1	13157.2	30922.4	28836.7	36093.6	24436.4	15571.1	31416.7	27228.9	21625.5	34769	59997.5	27403.9	25831.5	40153.7	17752.2	17243	19728	16905.2	25459.2		11748	16220.6	3973.42	8716.37	6666.24	14857	12303.4	15226	19757	10454	10848	10387.2	25690.8	8461.52	8501.77	3260.7	23194.4	17445.1	24682.6	25359.3	16174.1	29568
		2.83814		30722.4	16520.6	43523.8	15305.9	30172.6	36831.2	37619.1	36301.6	24703.2	29479.3	40239.4	23186.9	42407	65195	31488.4	31232.1	30565	20767.4	14780.1	28449.7	16434.9	28633.1		9878.25	7818.56	4323.71	5373.2	7209.64	11556.9	13859.9	12390.8	17739	12080	13312.7	9513.14	18245	8557.79	7729.53	3487.05	17545	11544.6	22119.5	22552.8	11788.1	25011.4
		3.02734		24661	23582	41808.9	20271.8	27981.8	41850.2	32118.4	37459.6	37163.9	23259.4	41246.1	28898	54077	65310.5	30203.4	32861.6	25000.5	23979.2	15541	33675.3	16481.5	28026.1		7942.73	6696.15	4345.05	6966.24	6323.88	13752.8	13492.7	10930.2	18156	8185.84	10779.3	10375	16269.9	7186.02	6589.03	4373.9	15699.3	8972.58	23869.1	21970.7	8319.84	21801.9
		3.21655		24499.2	29140.1	34280.6	24516.8	25816.8	44918.8	25993.9	32619.8	37230.2	18112.3	36651.3	36671	54719.9	62923.7	27816.2	26626.8	19668.7	23542.5	19216.1	29576.7	16504.3	22666.9		5666.66	6358.13	5445.56	6003.95	5208.8	9902.18	9988.88	11117.3	13373.5	8935.73	11292.6	10590.3	11308.1	5145.06	4758.65	3165.33	10899.3	10289.1	21317.7	20133	6053.63	20644.3
		3.40576		25134.3	36232.8	23302.8	31718.5	22032.7	39173.7	24825.5	26545.6	34004.3	18522.2	26166.7	38621.6	43925.7	51263.2	24256.9	25003.8	16703.5	23158.2	20658.2	28301	19044	16816.5		5418.94	6517.17	4774.1	6211.26	5714.66	8150.42	8013.86	7640.43	10949.8	7541.58	9463.3	9301.24	12206.8	5397.26	6119.39	3068.11	9941.35	7639.52	13920.5	15296.4	5873.08	17315.1
		3.59497		25171.3	42939.7	19005.4	33026.2	23842.8	30244.4	26294.8	24750.3	26383.3	19625.8	21618.6	31822.3	32911.7	34137.7	22421.9	25181.2	15648.2	25925.3	22855.1	24547.2	21158.3	17131		5997.79	6056.14	3979.66	6073.23	4648.5	6495.54	7441.92	8520.98	10860.8	8171.56	9412.12	6810.14	9262.57	5757.67	6379.45	3544.18	7653.16	6723.87	13955.7	13415	6422.27	12461.9
		3.78418		23266.5	38925.2	16583.5	27954.8	24366.8	25074.5	26597.8	26240.2	22366.8	22651.5	20893.5	26911.2	25512.3	26434.2	23270.8	23692.1	15993.6	25661.5	22605.3	23387.3	23994.6	18420.6		5586.28	4975.29	4145.46	6788.35	5738.69	7653.2	5153.31	6977.66	8186.12	5801.75	6272.83	7759.45	6642.69	5678.02	5503.85	3798.09	6551.47	6531.6	13009.3	11446.7	5820.71	10444
Mouse4_area1	ascV	X0		rY0	rY1	rY2	rY3	rY4	rY5	rY6	rY7	rY8	rY9	rY10	rY11	rY12	rY13	rY14	rY15	rY16	rY17	rY18	rY19	rY20	rY21		gY0	gY1	gY2	gY3	gY4	gY5	gY6	gY7	gY8	gY9	gY10	gY11	gY12	gY13	gY14	gY15	gY16	gY17	gY18	gY19	gY20	gY21
		0		3070.12	2944.61	3466.66	2952.52	5957.88	4329.82	3196.18	5368.46	2258.5	2124.64	1925.61	1959.49	2110.6	4402.68	2381.67	2026.68	2053.05	1888.9	1977.5	2093.66	2195.8	2299.77		3358.16	3510.2	4839.36	3532.33	3024.59	3575.45	3583.1	6304.48	2500.79	3412.28	2147.58	2410.69	3686.57	3003.15	3307.03	3369.08	4781.37	2705.11	2812.91	2342.37	2626.04	3183.86
		0.18921		3002.35	2884.23	2902.22	2963.69	5461.68	4027.12	3370.23	3932.57	2749.19	2083.09	2118.61	1901.28	2049.63	4235.11	2259.75	2270.69	2115.74	2078.74	2106.3	2196.27	2103.45	2249.14		5461.67	5579.21	2710.79	4002.92	4378.07	4236.04	4192.33	5063.73	4223.22	6033.73	2283.21	2353.81	4947.84	4857.36	3572.01	3121.22	4884.61	2457.74	2630.51	2611.5	2332.53	3813.58
		0.37842		3184.39	2942.27	3226.43	2977.89	5221.73	4661.46	3329.84	2645.89	3076.85	2012.88	2070.08	1873.01	2107.73	5125.6	2073.09	2072.75	2834.79	2238.53	1969.71	2024.83	2037.77	2660.32		4566.37	5748.49	3561.54	4072.18	4183.57	4583.35	3855.95	7474.2	6993.43	5009.31	2832.7	2554.96	4890.48	4417.21	4026.84	2631.05	7123.5	3088.89	3246.22	3911.81	2434.56	4552.82
		0.56763		3465.82	2822.26	3493.91	3449.71	5525.21	5073.43	3959.88	2953.39	3034.96	2357.28	2517.19	1881.3	2093.73	6566.76	1960.84	2029.74	3069.27	2496.21	2076.23	2639.61	1952.58	2571.74		3290.17	3528.34	5554.63	4251.67	4702.9	3892.05	6818.95	5017.61	6363.01	3313.84	2854.17	3429.93	3622.28	4065.08	2966.38	2994.88	10544.2	3147.74	3618.84	3517.8	3289.72	5646.14
		0.75684		3346.18	3145.72	3860.89	2967	5038.65	5362.22	4153.64	2803.65	2969.04	2231.16	2657.75	2061.09	2128.66	6640.39	2161.22	2173.05	2731.91	2790.34	2179.91	3179.16	1979.63	3240.13		3541.81	4357.15	4530.91	3028.67	5477.16	4368.82	5205.27	7230.8	6615.95	3709.03	3325.22	2430.21	4433.87	4073.72	3060.94	2924.03	13052.4	2927.63	6100.57	3036.61	5507.19	7289.57
		0.94604		3371.62	3410.32	3420.53	3210.11	5650.95	5990.43	4918.24	2983.44	3346.9	2695.74	3159.81	2078.68	2317.91	8038.85	2021.21	2541.21	2571.37	2419.19	2642.77	3846.01	1945.84	3523.4		4972.6	5192.42	4351.79	2727.22	5867.56	5326.69	4685.41	8389.38	15482.1	4080.04	6599.54	2234.97	4116.97	4936.2	3567.84	3552.93	14853.6	4904.69	8925.38	4759.65	4547.8	9146.95
		1.13525		3834.98	5211.04	4269.72	3661.87	5639.06	5374.36	4757.24	3388.66	4779.91	3611.13	3192.06	2021.71	2550.6	14972.4	2312.39	2576.83	2661.82	3693.41	3102.4	4661.09	2103.1	3922.52		3064.25	5027.42	4412.55	2414.7	6939.2	4946.64	8102.13	11167.4	16110.4	3936.75	7741.73	3437.07	3663.11	5525.49	3748.71	3222.23	16950.1	3955.92	8094.26	5670.94	2824.4	16758.5
		1.32446		5094.32	8010.22	7213.57	5828.26	6962.15	4921	5740.56	3674.89	4591.67	4351.39	4003.44	2091.45	3296.35	35999.1	2388.34	2120.41	2344.88	5054.24	2758.83	4720.43	2018.31	4023.66		3640.86	6780.65	4199.24	3425.54	4515.45	4516.16	9544.54	19470	18135.3	4793.34	9782.18	4664.99	4430.09	10554	3294.04	3194.42	16630.6	3205.43	11821.6	10254.8	2452.57	18603.5
		1.51367		7728.48	12313.9	14639.3	11668.5	8567.2	5039.39	5713.91	4951.59	5563.54	5154.52	3966.09	2139.84	4789.46	48359.2	2791.07	2545.52	2377.65	11947.8	2642.51	4413.81	2019.45	4533.6		3562.12	6752.63	7042.89	5201.29	4611.75	7129.26	6536.23	28668	15420.1	6066.57	13244.1	10937	5648.56	13753.2	3844.68	5052.41	19190.3	3124.39	12849.5	16434.8	3310.98	16866
		1.70288		12092.2	15235.3	21687.9	23288.6	9472.17	5080.91	7492.67	4658.49	5591.48	6681.07	4545.51	2711.66	7650.94	47695.2	3593.07	3189.77	2816.2	30188.9	3287.11	4649.19	2697.12	5706.68		5980.87	11377.4	8452.15	10226.2	6328.96	8722.12	9971.88	28549.5	13797.3	10607.6	11020	12131.2	9070.79	13818.2	5303.18	9596.47	23109.6	10007.1	18462.9	21363.4	7522.66	17334
		1.89209		17914.7	19565	26390.6	43711.7	10289	5598.57	8674.59	5488.51	7739.13	6950.5	4910.88	4691.74	13759.9	39868.7	5301.42	4238.21	2688.87	54784.2	4718.16	5352.55	3338.2	7445.9		10163.8	11448.1	11295.8	12324.4	7453.45	9501.69	12338	26693.1	22902.5	6023.59	13004.2	13036.7	10686.8	13599.3	6975.98	6808.36	27659.1	18477.2	19930.3	19907.4	17124.7	14657.1
		2.0813		22085.6	24262.1	21532.5	50683.3	11065.8	5856.15	11814.4	7831.24	10400.5	6899.05	5322.57	6106.6	20218.4	29807.5	7308.34	6276.6	2834.73	63885.6	9772.28	6350.67	4305.64	11243.2		9232.58	9551.23	10975.1	15401.8	6109.42	9237.51	11580.9	31049.8	23070.6	3271.38	11554.8	13740.8	21853.8	12306	7319.61	6629	30323.7	14989.1	18163.8	17102.2	24295.5	10226.9
		2.27051		20115.8	22281.8	17737.4	49492.9	10830.8	6575.4	18506.9	12995.7	11519.1	7035.27	6227.17	6624.18	22139.4	22727	9834.74	6821.07	2932.28	64395.9	15537.9	7351.59	5195.54	13105		6646.84	6669.8	10090.8	13820.6	7729.58	6993.67	14746	26500.7	18793.7	3414.52	7802.88	10954.3	18197.3	12962.4	4770.35	8221.86	29570.5	15399.6	18976.1	16115.3	19887	7417.58
		2.45972		13005.6	18406.9	13826.3	35085.4	9126.38	6905.06	21050.5	22308.2	12134.3	8236.24	6940.91	8223.62	17732.1	14702.6	11844	7808.92	3663.06	59094	17865.8	10583.1	5997.41	15984.3		8170.87	7105.09	8819.78	8276.61	9868.21	7592.6	16429.9	20477.7	19410.6	3788.01	8937.61	9048.88	11960.2	18380.7	4370.62	6688.85	26817.3	15816.7	23336	11676.3	19000.9	7269.27
		2.64893		8894.92	14293.5	13607.1	18684.4	10908.2	9390.62	21218.2	31627	21831.2	7661.88	8121.45	9150.78	11116.4	11690.4	14157.3	9311.26	6451.7	38621.3	19205.1	10515.5	10313.7	21285.9		4754.24	7347.54	5510.51	5451.52	7264.53	11113.3	15322.7	23671.4	21450	3405.97	6768.29	8107.23	7881.99	12283.4	6233.96	3911.72	22193.2	7742.52	18083.9	7842.16	16212.8	7534.31
		2.83814		9324.16	9531.11	10119.3	12014.4	16995.7	15236	16204.2	38346.9	30946.7	9305.74	8906.23	10440	7878.29	8529.89	22144	14575	9693.31	24877.9	19253.1	13124.5	14282.6	30656.9		3875.37	5916.12	5526.33	4983.41	5225.57	8541.58	10452.7	22195.2	18824.3	3088.82	5852.15	4595.9	8276.83	8051.86	4998.64	5996.88	17558	6436.52	14604.7	9045.6	9640.88	6034.3
		3.02734		10216.8	9445.91	7637.41	10692.5	22744.3	16869	9533.43	29727.8	39704.2	12936.2	11656.5	13096.4	7287	8651.46	28273	19847.5	13030	18155.2	17038.8	15724	16284.9	36634.5		5102.25	3413.78	3532.82	5823.02	4638.02	6880.15	8887.75	11877.3	17484.5	3152.24	4878.76	3738.73	7167.81	7503.7	5108.19	4589.29	14513.5	7312.11	13854.5	7121.2	9767.13	6247.5
		3.21655		10164.3	10048.2	7414.63	11402.4	28062.6	16151.8	7946.37	17568.2	38455.1	16833.5	12864.9	13426.1	7048.62	10068.2	26543.5	24665.5	15750.3	13950.6	13645.5	14691.5	13354.9	30390.2		3395.96	3405.63	2896.97	4920.87	5023.04	5032.35	10715.5	7123.06	10571.9	3703.75	6360.55	4813.12	4637.01	5282.27	4642.44	2652.25	13537.4	5636.52	13654.9	6406.25	7440.94	6360.84
		3.40576		9475.32	9965.77	7577.15	12912.7	25657.9	12171.1	8975.72	10386.6	25881.2	18080.4	12582.8	12934.2	7331.13	8711.28	20599.9	21878.7	13176.4	12298.8	12499.4	13638.5	10035.9	17798.2		4820.47	5268.58	3560.46	5393.04	7408.28	5772.99	7462.51	7651.7	11193.5	5503.82	5821.25	3646.03	6426.26	5085.3	3117.24	4345.63	12917.8	5900.58	9826.62	4885.64	6302.59	4473.36
		3.59497		9402.68	10845.2	7335.98	12560.4	21600.9	8399.73	10310.2	8373.79	13720.5	16459.9	10421.5	11643.4	9105.94	8844.25	16437	18517	11084.2	12257.8	9913.75	12473	8025.76	11134		5067.9	5358.18	4229.44	4995.52	6566.1	7299.52	6470.37	5148.05	9178.86	3514.89	3754.24	3788.51	6065.66	3051.49	3459.8	4977.55	9667.32	5583.43	10635.3	4081.33	7016.96	3266.97
		3.78418		9630.48	10780.4	8325.63	13437.9	14380.9	6699.93	12963.8	8472.52	9399.01	12033.1	7961.32	9842.06	10565.2	9230.48	12700.4	13665.2	9925.18	12034	10412.1	12048	8561.52	9440.57		5933.24	3877.12	4779.01	2830.11	5764.95	7348.06	6588.37	3839.64	6854.39	3815.84	2834.65	4165.02	3688.95	3928.64	3549.49	4623.38	9151.08	3352.82	6986.94	5421.37	7496.11	3791.72
Mouse4_area2	pV	X0		rY0	rY1	rY2	rY3	rY4	rY5	rY6	rY7	rY8	rY9	rY10	rY11	rY12	rY13	rY14	rY15		gY0	gY1	gY2	gY3	gY4	gY5	gY6	gY7	gY8	gY9	gY10	gY11	gY12	gY13	gY14	gY15
		0		2391.88	2292.09	2044.03	2307.34	2575.36	2096.48	1869.67	2451.89	2648.25	2085.13	3423.3	3950.64	3017.13	3432.88	3591.78	4639.31		2882.82	3812.78	2826.67	2196.71	2378.48	3433.57	2230.83	2314.52	5401.19	2192.78	4792.82	7435.52	5693.81	4371.45	4433.3	3485.79
		0.18921		2713.34	2550.21	2180.12	2761.53	2707.59	2008.19	2040.87	2704.46	2556.9	2563.45	3850.85	4079.03	3821.38	3552.09	4118.74	4494.12		2273.31	4391.11	2831.69	2175.06	3118.6	3732.29	2197.31	2939.36	4736.29	2262.51	5126.76	6151.79	10446.1	6584.46	3842.77	3328.49
		0.37842		3735.72	2959.14	2377.62	2998.39	2769.7	2050.76	2309.57	3211	2977.06	2762.6	4272.57	3783.04	4364.33	4318	4536.21	4808.4		3042.28	3359.5	2235.86	2170.81	2720.97	3416.07	2273.62	4692.74	3534.59	2269.89	5754.74	5658.44	11398.1	6913.12	4616.04	5214.32
		0.56763		5942.23	3605.74	2917.11	2638.24	2896.58	2122.13	2401.31	3496.37	3628.49	2720.52	3439.12	4080.46	3806.18	4558.23	7832.93	9795.51		5884.96	2786.06	2234.03	2294.27	2291.86	2966.53	2310.44	4923.41	3772.43	3072.24	5161.08	6586.94	8285.3	6120.23	6692.9	7772.39
		0.75684		6741.4	4785.77	4393.95	2628.62	2972.39	2128.14	2623.11	3988.5	4656.6	2752.94	2835.08	5017.74	3688.16	4744.12	17848	19483.3		5268.91	2526.23	2742.56	3389.11	3336.65	2647.85	2743.67	4712.8	5816.66	5822.69	4562.78	7638.09	8693.39	5976.82	7967.93	10684.4
		0.94604		8039.18	6573.88	5374.81	3330.97	2947	2174.95	2976.68	4865.84	5036.88	2623.45	4231.51	5411.39	4765.52	4825.68	33423.3	27365		5529.25	4084.45	2469.11	3714.79	3825.01	2697.84	3017.18	3437.92	7960.1	6171.72	5278.19	11023.3	9166.2	8875.12	13762.2	13060.6
		1.13525		9961.07	8222.6	6367.51	4653.19	3557.78	2421.54	3994.08	7873.14	4813.78	3599.54	6808.19	7497.38	7761.66	4903.88	47157.1	28266.8		6035.33	3990.29	3364.29	2876.74	4401.47	3116.03	2951.38	3359.54	9473.4	3853.6	5874.55	13706.4	10626.9	6890.04	19424.2	14447.9
		1.32446		11003	11413.5	7440.39	5889.88	4748.83	3412.19	5472.73	13347.4	6055.22	8663.73	9838.01	12811.1	12026.5	6881.6	46156.9	22283.3		5889.65	3692.29	5157.51	2899	7758.07	3507.62	3236.26	5146.76	11475	3524.42	6965.87	19016.3	11427.5	8430.85	19552	17022.7
		1.51367		11010.7	17420.7	13207.1	7325.38	5801.51	3468.39	6772.36	22440.9	13016.6	17732.8	11825.4	26037.2	19982.1	14045.6	31677.1	13672.8		6458.11	4935.69	7392.66	3871.18	9686.47	4970.02	6720.85	8981.24	10450.8	5453.74	8895.44	20216.8	15645.3	12658.3	21322.8	21169.5
		1.70288		13304.3	24409.8	21994.3	10761.4	8307.42	3988.33	10389	30255.7	27624	30039.8	12958.5	49437.8	30575.1	28597	14870.6	7214.6		3810.9	5699.95	8184.12	4310.86	8838.73	4261.27	11793.2	14119.7	11277.1	10069.1	13345.5	23621	20527.3	15777.4	27266.3	20307.6
		1.89209		17956	35777.1	35725.6	20953.8	14222.3	4742.03	17539.7	33656.6	43049.4	42320.4	16427	61614.2	34862.6	41712.6	7084.53	6755.47		3760.75	7360.12	9831	6445.22	10073	4734.01	12714.2	15428.9	15354.1	15964.8	15654.9	27214.4	20543.5	13807.7	29882.3	25813.4
		2.0813		20723	40888.6	46283.9	36715.4	18777.8	6027.87	26715.2	30434.2	48876.6	45068	21638	61578.2	30943.5	45313.4	5061.96	6499.97		7679.59	9879.61	10790.7	8748.6	9688.65	9648.75	12737.3	13228.9	18185.8	18887.9	14380.4	24161.3	16455.2	12801.7	25613.9	28890.9
		2.27051		20550.1	37799.6	47086.7	47292.2	19898	8183.8	30790.8	21789.6	43340.2	36060.6	24100.7	51966.2	23172.5	39503.1	5689.8	5639.48		7595.19	10888.7	10098.3	11270.2	11554.2	12457.4	11949.2	9089.11	14660.6	12491.9	11663.3	18483.8	12465.2	13723.3	21525.3	23395.6
		2.45972		18835.9	30077.2	36633	45478	19350.5	10967	26019.5	14642.8	30923.3	25037.2	22965.3	32664.2	16643.7	27656.8	6508.35	6463.56		4597.26	7113.64	8934.21	8803.39	9917.41	8268.77	9783.48	7899.98	11275	9666.08	10286.4	12783.6	8051.58	12902.5	21899.4	20489.4
		2.64893		13451.1	17302.8	22079.8	32941.9	14107	15261.9	19454.4	10120.5	19433	16181	18138.5	19214.9	13338	18741.5	6928.9	8823.59		3393.99	6447.55	5478.64	5552.89	7949.29	9657.56	8833.19	6761.48	11412.1	9697.95	10950.2	14517.7	6641.86	11765.9	19375.1	19066.6
		2.83814		9659.11	11119.2	12745	19024.3	9417.06	18278.1	12885.3	8594.57	13738.3	10422.1	13498.3	12811.6	12819.6	13605.9	7024.15	8614.81		4222.86	4180.21	4830.25	6528.37	5408	7281.29	10296.5	5724.71	9290.15	9201.23	7996.9	12627.2	7073.39	10217.4	10732.1	18900.4
		3.02734		9237.01	10201.4	9089.73	10393	8537.3	19234.6	9136.29	8340.28	10363	11422.4	10961.5	12178.1	11989.5	9687.5	6939.1	7268.86		4752.11	3881.09	5788.1	6370.31	5141.41	4117.64	9798.14	4764.06	5795.41	6191.65	5723.81	9204.25	7526.65	8683.18	7494.58	13950.7
		3.21655		8366.17	9595.61	8726.09	7443.42	8742.86	18439	8452.08	8548.67	9234.96	12313.8	10786	11029.2	10608.2	9478.4	6998.59	6700.89		4185.71	4893.89	4074.25	4433.34	6914.14	3648.78	6049.83	5441.37	3975.27	3871.52	6720.68	6374.37	9476.23	7374.95	6808.06	14012.1
		3.40576		7616.74	9109.28	8022.87	6649.57	8412.15	17151.4	8795.31	8977.32	8227.68	12286.9	10477.6	8960.58	9941.6	8333.6	6678.58	6257.99		2889.62	5519.61	2822.96	5704.99	5464.99	5567.24	5095.26	6573.79	3500.6	3869.43	6081.82	6224.84	8477.72	4755.23	5106.2	8396
		3.59497		8273.57	8392.96	7558.25	6247.6	7869.32	14779.5	9272.07	9424.73	6837.34	12106.7	10385.6	8859.54	9199.9	7663.69	6369.26	7097.33		3530.28	5473.41	3762.88	6070.98	3701.07	3596.3	4673.69	7379.7	2916.22	4963.58	6560.4	6775.16	5801.98	2934.44	3054.84	4048.6
		3.78418		8307.47	8680.06	8088.06	7556.32	7590.17	11612.1	8467.5	9957.43	5501.29	11509.1	9303.65	10321.7	8138.63	7474.89	5858.12	7981.58		4458.49	4796.24	4768.76	4701.94	4313.61	3886.33	4490.07	8379.72	3061.87	5176.79	6832.51	6392.65	3805.94	3056.64	2667.49	4175.84
Mouse4_area3	pV	X0		rY0	rY1	rY2	rY3	rY4	rY5	rY6	rY7	rY8	rY9	rY10	rY11	rY12	rY13	rY14	rY15	rY16	rY17	rY18	rY19		gY0	gY1	gY2	gY3	gY4	gY5	gY6	gY7	gY8	gY9	gY10	gY11	gY12	gY13	gY14	gY15	gY16	gY17	gY18	gY19
		0		2303.64	3760.85	2925.42	2366.38	2078.7	3030.84	2391.58	2195.27	2119.78	1941	2094.43	2188.29	2433.35	2515.53	2450.48	2555.81	3092.83	4022	2748.88	2975.04		4293.05	2099.1	2159.03	2081.27	3220.56	2526.68	3352.31	4278.69	2101.71	2083.67	2647.2	2989.27	3595.23	3587.73	2014.53	2993	2323.5	3472	2439.23	3855.93
		0.18788		4099.68	6350.89	3306.86	2309.84	2252.2	2988.18	2156.31	2435.03	2289.31	2023.45	2165.3	2229.74	2449.17	2285.04	2263.12	2453.9	3103.33	5280.93	3104.99	2587.06		4843.63	4706.55	2584.01	2336.62	3611.4	2858.22	3470.09	3680.98	2849.08	2479.43	3704.1	3583.29	3846.49	3566.83	2461.6	2425.36	2828.73	2269.49	2596.67	3794.74
		0.37576		5324.87	18857.1	4357.41	2056.57	2275.66	2848.53	2351.54	2132.77	2321.88	2093.02	2124.04	2352.55	2626.28	2317.39	2173.16	2279.76	3000.4	8718.36	2923.78	2996.14		3626.4	5091.49	2575.62	2615.42	3298.58	3052.13	3994.54	2594.13	3127.83	3559.35	4369.98	3916.19	3499.79	5071.47	3586.97	2304.75	3173.88	4697.55	3667.16	4456.33
		0.56365		13169.6	47981.6	7708.01	2010.84	2476.37	3196	2761.7	2163.73	2106.44	2236.39	2686.53	2830.82	2668.52	3016.16	2589.68	2605.48	3114.7	12106.5	3636.23	2958		3234.93	6534.86	2688.25	2546.84	3838.18	4088.44	6836.79	2438.02	2511.69	3282.49	2653.24	4901.86	3355.15	2294.36	5841.17	2547.29	3321.15	2300.16	7214.06	3472.99
		0.75153		33707.7	64571.6	23617.2	2311.84	2441.81	2980.09	3009.37	2615.91	2218.11	2608.35	2668.32	2714.58	2964.01	3014.07	2901.98	2918.6	2916.76	23039.5	3444.87	2906.94		8383.34	12398.3	4912.29	2077.24	2262.18	2650.8	8937.23	2766.57	2580.65	2348.09	3153.48	2343.32	2690.06	2993.23	7199.72	3330.36	3481.37	2943.15	5585.38	3591.47
		0.93941		58673.1	65535	55221.4	2737.24	3036.12	2736.15	3114.92	2360.04	2292.09	2586.68	2846.09	2702.53	3318.01	2578.79	2764.25	2653.93	3102.91	40885.6	4569.5	3385.84		9768.98	13330.9	11107	2822.51	2759.89	2609.69	14581.5	3834.45	2838.92	2496.24	3707.83	2122	2926.2	4193.88	11425.6	3605.26	3503.7	5954.72	11387.5	2554.2
		1.12729		65383.2	64675	65281.6	3616.8	3944.65	2792.55	3388.23	2157.49	2495.68	2996.89	2835.26	2634.19	3642.34	3750.12	3033.79	2784.24	4419.48	47739.9	5817.9	5095.88		8377.17	18245.8	14018.4	2635.2	2939.09	2533.28	18702.3	2693.67	2285.69	4178.59	5057.84	2211.68	4302.88	5121.9	15017.2	2928.32	5833.46	7125.39	11488.9	3183.85
		1.31517		65533.6	58593.9	65240.9	9035.51	6551.95	3768.72	3502.21	2456.3	2704.75	2695.52	3575.67	3146.84	4321.7	9801.38	3144.74	4165.71	6951.56	58004.2	11351.5	13742.2		8397.78	21895.3	16734.7	2749.31	5503.74	6191.2	17569.5	4713.72	3280.54	5110.85	3956.54	4521.12	8476.02	7334.51	16866.4	2719.7	10642.4	8449.96	14870.8	4567.03
		1.50306		65190.1	34384.9	63608.2	23040.7	14019.3	4560.81	3841.05	2447.2	2694.25	2984.66	4197.98	8645.47	5501.08	31148.9	4119.49	10200	10870.6	46653.8	25980.2	40729.9		12132.8	19048	16250.4	6553.74	6758.6	12601.4	16963.6	3467.16	4635.25	2854.17	6964.89	6689.5	10531.7	10609	24415.9	4940.88	16412.3	10591	16369	8893
		1.69094		33905.3	9741.92	52526.6	42958.6	38077.2	7329.37	3966.66	3297.28	3540.26	3114.34	5612.98	21814.6	8417.3	53761	5054.64	30465	13705.8	21028.9	47408.9	62146.4		15299	22583.5	19508.5	8001.23	7686.03	17928.7	21764.8	6161.97	9771.63	6895.94	13466	7854.97	13860.4	12144.3	27991	10936.9	22461	20528.5	21257.9	9071.96
		1.87882		13471	6391.29	21561	46840.7	58317.9	12618.2	3601.35	5256.19	4361.72	3558.19	5816.26	34656.2	12847.6	60164.8	7028.81	43006	15451.2	11432.4	57694.7	65535		15833.6	18453.4	20680.9	12879.1	15363.4	22089.6	24833.9	10853	10060.6	7029.59	13006.4	11855.7	19393	16140.9	31049.3	18496.9	26690.7	23440.6	19975.8	16054.3
		2.0667		11884.8	7006.19	9958.85	50418.8	64374.3	21652.2	5361.89	8424.44	6555.05	6162.93	9034.11	36671.5	18667.2	61376	9503.89	53241.1	16237.1	17175.1	63971	65535		16044.2	21561.4	21356.1	10561	14478	28297	27681	18889.7	9533.48	9850.52	13781.5	16692.1	19877.7	18973.1	26166.5	19763.7	24455.6	17855.6	19051.8	15561
		2.25458		15496.8	7005.2	6939.49	38603	59026.7	34769.7	5375.1	14183	8662.76	9157.06	13604.7	28156.3	23650.2	53591	14223	45914.7	16339.9	17511.2	63276.3	65378.9		25123.4	27509.6	26583	8861.73	9725.82	24934.4	19300.7	16383.5	4655.1	21099.3	16250.5	12524.7	19515.3	18761.8	20122.1	14987.2	22162.2	20119.7	21364.5	17267.6
		2.44247		16820.9	7699.18	9866.91	23987.5	39429	41486.7	7394.76	20238.6	12029.9	27609	22219.8	15073.1	29955	43522.2	16294.6	36251.2	17224	12739.9	58869.5	49980.3		21829.6	21752.5	30779.1	5173.2	6535.91	25797.9	16757.3	10618.4	5902.46	15870.6	12951.6	11113.1	14329	15012.1	12106	13015.3	16808.8	17267.4	19288.5	14159.4
		2.63035		14062.8	7761.7	12102	16318	17104	48544.9	11962.4	20518.8	18670.2	48894.5	27714.3	9051.7	38266.5	29246	16028.6	18893.8	19780	9896.27	43700.5	27699.5		20517.5	18842.6	22049.9	5570.8	4730.02	23053.8	14211.1	8145.83	4977.06	20178.4	12663.6	7938.51	12785.5	12185	12681.9	10297.5	14594.8	20938	10534.5	6764.67
		2.81823		10064.4	8006.8	11642.1	14119	12478.2	47694.5	20568.3	20424.8	33382.7	62664.6	34634.6	10413	44905.6	24066.6	21590.3	10871	22750.8	11055.8	27186.5	18306.8		22854.5	20443	23021.1	5596.61	4928.23	20466	13319.5	4525.93	4504.03	26581.1	7911.24	7162.39	11003.1	14097	12759	8874.18	11339	14709.3	7526.65	3561.58
		3.00611		9419.78	8453.65	15736.7	16055.1	13575	39846.9	26278.7	22705.3	38527.5	64002.3	30473.9	13398.4	46521	13807.3	37914.8	8244.46	25191.3	11987.8	16281.8	15500.7		20812.8	23907.9	11941.4	3724.74	3657.87	17755.6	11499.1	4250.26	4007.12	14673.7	7643.16	7581.26	8059.06	12046.2	10208.8	8803.19	9811.99	10384.2	7537.7	4959.77
		3.19399		10162.2	10569.3	15618.3	17591	14861.1	25702.9	27369	23810.1	37700.3	53082	25862.3	15757.6	40780.3	12174.3	51781.8	11065.1	26619	12741.8	12703.3	15172.7		10151.2	13871.9	9925.67	3569.65	3316.88	8972.08	9108.34	4102.58	4663.84	15608.1	11025	8073.95	9882.97	11698.1	9934	6888.75	7187.99	9928.23	6118.34	5652.6
		3.38188		10747.7	11025.3	15334.8	17140	13543.1	17395.4	21800.5	22864.6	40782.1	39908.5	22948.9	13142	33033.9	12621	49352.5	11961.9	24034.9	12553	12742.4	15014		11197.2	8001.46	6797.48	3994.2	3905.03	9330.08	8232.38	4998.97	4996.55	10507.1	6366.76	8874.75	9221.5	12005.8	8191.86	8424.55	6903.69	7032.35	6006.7	4550.67
		3.56976		13562.4	11775.3	17003.6	20455.1	16422.8	18712.7	14284.8	17840	38512.8	16712	15795.5	10891.9	27074.7	13012.5	36369.3	14001.1	20125.5	12448.9	15150.9	15153.6		9149.1	5405.46	6285.97	5625.99	2406.95	9386.74	5648.78	5680.97	4433.78	6567.94	4940.2	8620.5	6896.44	9090.99	7437.77	7869.39	7409.69	6081.49	4943.65	4050.74
		3.75764		13339.5	12144.7	18418.7	22503.5	15667.5	22690.2	11366.1	15204.3	29617.4	11012.6	12379.5	12631.4	24950.5	12940.8	25861	12752.7	18427.7	12124.8	18831.3	14357.1		5616.18	5458.5	5172.02	4800	3155.84	5021.95	5839.27	6478.67	4155.61	6210.05	3985.01	10796.7	6313.97	6373.44	4831.18	8012.86	6871.14	5566.91	5522.71	4023.15
Mouse4_area4	pV	X0		rY0	rY1	rY2	rY3	rY4	rY5	rY6	rY7	rY8	rY9	rY10	rY11	rY12	rY13		gY0	gY1	gY2	gY3	gY4	gY5	gY6	gY7	gY8	gY9	gY10	gY11	gY12	gY13
		0		2301.69	2022.17	2221.35	3630.73	2558.68	2357.58	3200.72	4203.38	3053.7	2626	2620.3	3158.05	2094.56	4235.15		958.725	959.892	924.156	1077.33	1009.09	1126.41	1393.71	1290.53	1037.51	973.72	1008.13	1304.94	948.386	964.968
		0.18296		2440.79	2105.85	2215.46	4960.3	2688.18	2985.79	2921.88	3735.05	3614.45	2896.65	2609	2814.91	1955.28	3638.31		966.827	1169.24	969.575	1272.24	940.25	1133.15	1166.88	1582.67	999.821	892.632	935.794	923.226	1147.12	1020.03
		0.36592		2529.51	2418.91	2553.55	6224.31	2124.93	2735.28	3211.67	4319.79	4880.08	3246.59	2636.28	3104.15	2401.7	3364.13		902.205	992.194	1223.58	1525.89	988.461	1259.28	1032.15	1211.88	1104.74	1150.09	840.97	1018.43	918.547	1354.94
		0.54889		2556.73	3034.84	3440.67	7060.06	2589.31	2575.51	3756.07	4378.14	7282.67	2804.63	2583.98	3017.08	2939.09	3403.8		877.681	1181.07	1105.42	1306.26	1119.27	1165.16	1039.5	1228.59	1083.76	1303.5	847.526	1036.73	923.187	1350.24
		0.73185		2903.11	2784.51	6231.58	9400.03	3044.75	2660.92	3779.9	5775.72	11210	2428.35	2738.99	3468.39	3208.62	3220.49		937.666	997.915	1023.49	1298.36	1346.08	1428.39	1049.46	1349.35	1116.36	1226.73	970.809	981.092	991.943	1354.4
		0.91481		3060.42	3466.71	13653.9	12196.8	3184.13	3238.28	4915.25	6687.4	12777.3	3024.09	3559.84	7050.09	3380.86	3155.07		971.043	1270.52	1238.45	1434.9	1472	1331.72	1024.72	1364.4	1284.08	1030.82	1016.05	1027.8	1312.72	1309.46
		1.09777		3017.57	4669.36	22821.9	12717.3	2859.05	3642.59	5467.87	6421.44	11385.7	3874.39	5386.16	13948.5	4100.8	4162.11		1004.73	1287.41	1649.82	1771.02	1671.88	1354.08	1037.12	1659.77	1662.43	1375.49	1326.43	1539.95	1285.52	1347.08
		1.28073		3331.84	5897.1	30985	13959.5	3528.2	3690.28	5854.61	6681.91	9492.55	4960.57	9499.02	23896.8	7084.96	5063.84		1176.83	1244.73	2452.52	2147.71	1380.52	1208.48	1206.58	1859.77	1365.45	1364.3	1585.2	1764.46	1333.07	1945.66
		1.46369		4947.97	7491.76	30432.9	14155.7	3473.18	4383.23	6949.94	8789.4	8836.16	9032.46	17031.8	37676.3	11108.8	6193.48		1126.09	1741.25	2720.09	2740.36	2453.7	1210.66	1383.38	2259.09	1382.69	1682.98	1595.86	1858.38	1348.77	2300.69
		1.64666		6990.54	11180.4	22319.7	11107.4	4231.34	5724.11	9002.58	14800	11427.5	23612.2	25037.6	50660	15763.8	7237.46		1048.25	1886.24	2642.65	4339.44	3245.27	1810.22	1349.68	3009.09	1501.07	2617.65	2069.41	2552.12	1519.81	2092.22
		1.82962		12842.7	16728.4	16111.9	10147.8	6547.68	6481.58	17187.7	21969.3	11985.5	48383.1	32826.5	50278.2	22888.1	8561.1		1142.18	2563.78	3376.88	6820.45	4645.4	2313.84	1662.38	3515.4	1723.41	2866.92	2655.15	2600.54	1760.24	3061.09
		2.01258		23564.2	25173.4	12939.8	10469.6	10284.8	7933.47	28305.4	26140.7	11101.6	60976.3	37076.4	43772.6	29835.6	10469.2		1870.72	3565.33	3141.23	6305.36	5268.91	2788.86	1630.24	2262.8	2343.09	2631.31	3760.99	2594.04	2293.59	3454.29
		2.19554		33849.5	29209.5	12851.1	9838.84	15510.5	11632.6	40150	30080.5	11391.1	55538.9	38561.3	30869.9	33043.3	12024.3		2568.53	4435.21	3600.16	6572.66	6436.93	3711.66	2050.14	2342.48	3541.94	2318.12	3975.19	2300.31	2527.86	3095.93
		2.3785		40501.1	25450.6	12864.8	10535.1	16343.4	14600.1	41635.8	26192.9	13537.6	34245.3	37078.6	22546.8	31914.8	14691.7		3932.76	3656.41	2838.81	5491.4	6774.08	4287.75	2576.81	1894.03	4038.37	1972.3	2937.96	1547.54	2703.75	2852.66
		2.56146		44689.4	21190.7	14607.3	12630.6	15766.3	20672.7	30298.7	20703.6	17677.1	21412.2	32132.6	19431.2	28722	13857.4		4395.66	2814.95	1961.84	3799.48	5899.5	4856.33	2577	2200.3	3802.88	1501.97	2386.67	1412.3	2799.39	2573.87
		2.74443		41723.8	17411.8	14682.8	14324.7	17923.5	30908.6	20770.2	18975.7	22513.1	17808.3	25703.7	19765.4	25026.2	14287.9		4081.84	3115.05	2317.74	2648.55	5752.04	4377.41	2525.7	1702.82	2851.27	1537.08	2337.01	1486.16	1710.22	2557.1
		2.92739		33542.5	17296.8	18891.7	13956.5	19184	35158.2	16970.1	16947	29710	16970.5	20419.6	20410.9	18830.8	15056.5		3317.05	1807.39	1980.52	1895.66	5205.59	4340.71	2207.61	1549.25	1946.79	1354.7	2159.25	1698.1	1376.78	1803.61
		3.11035		26602.9	19872.5	18452.5	14057.6	19602.8	30817.9	19435.7	17779.2	35262.1	15584	21100.9	21912.8	15861.9	17600		2398.12	1250.26	1650.39	1159.2	3257.44	3804.89	1643.01	1370.61	2510.66	1343.03	1959.75	1729.36	1436.23	1192.55
		3.29331		22154.2	20943.2	19745.5	15041.3	21812.8	24131	19461.5	17976.3	37283.9	13985.6	25554.8	18912.5	16987.6	20304.5		1861.02	1317.64	1268.61	1276.94	2109.23	2894.05	1298.93	1158.64	2142.89	1317.6	1776.02	1606.45	1410.78	1827.78
		3.47627		20649.3	24116.6	20227	17026.2	26213.8	18845.3	19016.2	15741.9	35327.8	12913.8	28366.8	21006.2	18433.7	26247		1590.65	1646.94	1643.68	1579.17	2029.2	2218.78	1499.72	1146.42	1386.11	1316.02	1793.03	1416.67	1122.08	1731.58
		3.65923		19337.1	21457.9	20919.3	17270.3	26228.3	18271.2	18717.5	13966.7	30742.2	10644.6	27372.3	18967	20119.1	27421.4		1322.84	1420.84	1598.73	1489.49	1883.81	1906.88	1344.32	1065.31	1408.57	1145.61	1682.58	1357.25	1108.64	1341.96
Mouse4_area4	mV	X0		rY14	rY15	rY16	rY17	rY18	rY19	rY20	rY21	rY22	rY23	rY24		gY14	gY15	gY16	gY17	gY18	gY19	gY20	gY21	gY22	gY23	gY24
		0		4056.81	4372.98	5642.68	4524.57	6693.18	2566.02	2720.67	2644.17	4891.34	2215.06	7854.44		1259.74	1457.12	2043.4	1388.22	1326.79	1405.51	1215.9	951.667	1122.17	1053.14	1498.53
		0.18296		4872.41	5404.73	6728.98	4570.32	7699.68	2945.53	2433.97	3379.05	5406.4	2141.38	7493.64		1352.4	1189.03	1757.78	1624.86	1459.5	1547.25	1387.13	1260.84	1242.42	1118.96	1336.26
		0.36592		6371.29	8562.08	7092.04	4274.72	9205.93	3449.53	2902.3	3727.3	5899.24	2341.62	7717.86		1269.39	1352.24	2207.35	2021.96	1237.52	1293.92	1329.74	1472.88	1450.4	1227.85	1684.89
		0.54889		7724.6	13666	6529.88	3990.99	11882.4	3436.17	3165.3	4301.88	5661.12	2566.72	9065.92		1684.16	1423.88	2011.45	2392.38	1346.1	1164.41	1096.1	1482.06	1888.81	1331	1866.53
		0.73185		9457.06	23526.7	7348.02	4156.85	14422.5	4733.73	3290.36	4732.71	6223.19	3380.47	11604.3		2185.43	1371.1	2799.97	3147.09	1573.22	1373.81	1059.69	1531.27	1757.25	1063.98	1733.31
		0.91481		10073.6	37885.4	7618.37	4284.41	14793.4	5081.26	3936.7	4278.03	6733.73	4073.39	13238.9		1864.42	1640.03	3286.58	3264.45	1318.58	1487.75	1173.22	1580.17	1597.59	1156.99	1785.4
		1.09777		10797.1	46683.7	8684.56	5146.98	13206	7500.24	4488.56	4366.78	8066.91	4670.15	12814.7		1659.29	1864.62	3126.36	4192.05	1673.32	1696.75	1233.96	1384.16	1675.69	1395.54	2237.87
		1.28073		11793.3	41091.8	10940.9	6100.62	10109.5	13552.5	5063.4	4862.61	10031.7	5421.88	11668.5		2201.5	2281.84	3921.19	4844.37	1657.8	2061.77	1023.68	1710.79	2359.7	1627.13	2777
		1.46369		12101.5	35948.8	14755.3	11357.3	7929.57	20867.4	7781.22	6991.1	14223.8	7030.75	10735.2		2917.48	2453.21	3695.49	5269.57	1851.24	2812.61	1280.35	2504.58	2512.64	1545.74	2443.74
		1.64666		15787.3	36663.2	18491.7	18072.5	7307.92	22983.3	14710.8	13634.3	17354.1	10459.6	10332.8		2819.21	2531.35	4322.85	5430.02	1878.89	3414.55	1797.49	3120.88	2885.11	1744.73	2645.96
		1.82962		19197.9	35951.8	25092.9	23663.1	6851.15	22767	25293.2	20719.2	20039.5	17514.4	9060.7		2916.28	2712.53	4523.76	6293.26	2247.37	3696.04	2520.83	2890.36	3256.96	2021.76	3396.67
		2.01258		19351.3	27885	26526.4	30648.1	6918.91	19292.2	31118.4	23153.5	19520.6	23856.9	9833.45		2991.78	2682.23	3996.31	6496.76	2838.49	3927.27	3129.36	2775.33	2998.26	2677.5	3554.99
		2.19554		16576.8	19839.8	22472.9	31179	7457.52	16849.4	29464.5	23084.8	17292.2	25051	10650.8		2240.35	2342.18	3862.72	6413.42	2540.25	4877.34	3279.34	2147.4	3374.12	2406.36	3440.67
		2.3785		13950.1	16121.7	17289.6	25194.9	7775.94	15406.9	23480.4	20516	13965.4	20324.7	11825.7		1898.46	2457.45	3857.25	6483.85	2255.58	4378.6	2531.39	2114.68	3173.56	2949.66	2596.2
		2.56146		14151.8	15412.9	13661.5	18486.9	7493.58	16542.2	17022.8	15917.3	13543.9	16255.3	13427.4		1343.14	1909.6	3429.99	4684.94	1974.05	3143.62	2840.43	2207.66	3192.32	3068.8	2623.22
		2.74443		16359.9	15065.1	13088.1	13752.6	6706.71	19075.8	14798.5	14968.6	14503.3	14043.4	16310.1		1542.07	1705.03	2718.82	3289.55	1895.04	2424	1903.33	2069.22	2657.08	2746.57	2198.41
		2.92739		20361.9	13795.1	13548.5	12960.3	7150.43	21941.2	15636	14695.9	14571.3	13389.2	19548.5		1739.52	1819.02	2077.57	2457.04	1419.21	2470.85	1197.38	1768.82	2314.75	2227.59	1972.55
		3.11035		25521.1	11960.5	14008	13274.3	6964.42	20270.3	16034	15527.2	14770.3	15255.6	22894.6		1840.4	1931.04	1986.41	2198.13	1036.94	1901.23	1425.97	1789.55	2004.16	1381.03	1401.4
		3.29331		28729.9	12114.6	13598.5	13971.2	6720.72	18946.1	15990.1	15170.8	15610.5	17337.7	25987.1		1533.17	1658.77	1695.92	1406.39	1025.56	1505.05	1661.12	1519.44	1524.8	1208.34	1599.01
		3.47627		25171.8	11695.5	14197.1	13597	6542.91	18456.6	16047.3	15557.6	14904.3	16982.5	28016.6		1573.33	1425.68	1744.68	1286.73	1158.21	1520.15	1683.28	1034.62	1468.78	1775.83	1371.37
		3.65923		18947	10729.7	12105.9	12897	6567.42	18493	16706.5	16685.1	14554	15986.9	26037.8		1652.22	1233.56	1708.15	1385.16	1352.32	1409.36	1488.56	1277.12	1232.48	1563.29	1160.56
		3.8422		15364.6	11094.3	11573.5	13180.1	6547.54	17802.8	16416.1	15931.3	14491.6	15560.5	21303.2		1159.54	1223.81	1632.91	1289.75	1498.25	1569.41	1460.97	1383.16	1369.14	1326.96	1317.15
Mouse4_area5	mV	X0		rY0	rY1	rY2	rY3	rY4	rY5	rY6	rY7	rY8	rY9	rY10	rY11	rY12	rY13	rY14	rY15	rY16	rY17	rY18	rY19	rY20	rY21	rY22	rY23	rY24	rY25	rY26	rY27	rY28	rY29	rY30		gY0	gY1	gY2	gY3	gY4	gY5	gY6	gY7	gY8	gY9	gY10	gY11	gY12	gY13
		0		2599	2651.09	2330.83	2615.18	2030.73	2020.17	2218.83	2671.44	2231.33	2217.17	2085	2309.4	2183.78	2467.24	2770.5	2335	2142.57	3492.42	3398.37	2185.57	2189.4	1888.67	2142.54	1918.4	2106.11	2414.83	2056.16	1939.25	2370.03	1922.32	23244.5		1066.33	1039	872.5	1080.78	1023.15	1010.83	1048.39	915.954	1191.5	987.333	1233.5	931.783	950.579	991.606
		0.18921		2697.79	2542.85	2274.77	2929.15	2080.79	2422.44	2125.23	2809.48	2204.09	2036.37	2151.12	2536.62	2720.46	2805.66	3835.35	2597.16	2221	4479.7	3438.04	2248.42	1956.38	2123.35	2366.14	1976.92	2168.79	2566.75	2138.53	1969.8	2459.78	2080.3	23243.5		1258.12	992.19	1096.94	1162.39	938.286	1029.4	1086.91	1026.93	1288.66	928.963	999.233	1032.85	1002.89	1069.24
		0.37842		2977.66	2630.18	2340.3	2805.81	2243.86	2693.74	2143.83	3105.46	2260.08	2263.94	2120.47	2747.99	3761.99	3554.64	5797.25	3533.82	2743.26	5696.23	3590.63	2115.51	2124.44	2236.6	3117.32	2018.86	2063.29	2926.35	2124.72	1961.56	3181.51	2278.82	25035.8		1328.93	1323.69	1264.97	1006.74	964.447	866.421	976.361	1097.2	1079.35	906.627	1141.16	926.58	1041.85	1005.53
		0.56763		3655.81	2491.41	2685.77	3068.63	2243.01	2649.01	2193.24	4262.54	2416.84	3070.24	2114.68	3023.22	4840.16	5809.23	7523.47	5627.66	3557.66	7101.23	4141.23	2306.49	2594.3	2700.66	3827.61	2188.7	2250.59	2870.55	2239.86	2112.77	5104.07	2964	23838.1		1423.44	1097.98	885.602	914.7	1141.48	918.659	999.858	965.257	1083.01	932.693	1038.17	985.479	1216.04	1274.96
		0.75684		3681.39	2690.78	4173.45	3568.1	2394.87	3635.61	2416.6	6844.33	2878.99	3417.19	2283.64	4081.86	6518.5	9291.53	8906.54	8527.93	5519.39	7638.89	5740.77	3365.68	3279.81	3029.64	5985.23	2812.47	2557.09	4058.43	2838.97	2681.12	9118.84	3897.07	20442.8		2376.29	958.872	920.674	843.834	1173.52	977.581	844.689	1313.46	1065.97	959.022	959.142	1069.68	1208.57	1338.76
		0.94604		4390.02	2815.84	7009.46	3697.83	2862.44	4509.59	2779.16	9626.6	4122.77	4576.71	2744.88	6595.4	8905.4	15592.3	11211.4	11503.3	8490.97	8293.29	8331.11	5591.69	3486.78	5321.52	14243.8	5782.17	2932.54	6177.93	3113.28	3640.96	14153.8	6188.48	16729.7		2798.06	1035.61	1123.52	979.657	1012.5	883.98	860.241	1827.57	1225.99	1204.92	1071.67	1086.07	1784.64	1723.33
		1.13525		6981.35	2924.1	9192.93	4573.42	3704	5271.3	3381.52	15529.4	5092.5	8564.46	3755.2	10869.9	10613.5	23468.9	12379.5	17900.1	14456.5	11386.1	12143.5	10691	5009.17	12097.4	30541.8	15222.4	4444.99	10297.4	4116.53	7181.57	17921.2	10098.4	12833.4		3195.07	1016.53	1096.81	1195.66	1407.42	942.949	998.777	2183.5	2470.32	1075.35	997.437	903.055	2245.99	1675.02
		1.32446		9459.01	3831.12	10544.3	8067.43	4451.88	7489.66	4886.64	27620	5035.5	17165.3	3707.8	17154.3	12219.3	30087.7	14003.6	28178.6	23162.3	21442.6	14700.9	21050.9	8093.02	28005.1	52435.8	36024.7	9321.27	23094.8	6750.7	19157.4	20479.5	17715.3	11934.9		2619.95	923.989	1423.6	1278.33	1334.14	1793.89	960.472	1873.44	3763.56	1637.26	1207.8	1089.08	2110.9	1745.63
		1.51367		9918.58	5755.35	16576	14636.1	6379.3	13188.6	10687.1	42283.2	4933.44	33220.4	5783.76	27744.3	14415.3	37813.3	12991.1	44406.9	33265.6	40148.8	17826.8	34163.5	15328.1	43267.5	63597.6	59396.8	24825.6	48778.9	10991.1	49533.7	20598.1	26436.2	13750.8		3319.08	1400.73	1829.68	1369.58	1159.64	1956.91	1537.83	2645.2	5655.6	2220.45	1381.93	1407.05	2373.52	1685.95
		1.70288		14201.2	14279.8	34783	25124.8	14706	25207.1	21656.7	48902.2	5154.13	53727.6	11426.3	46312.6	16470.5	49662.9	14526.6	56668.2	45267.4	57334.3	19962.6	38592.8	27213.7	46037.5	65203	65157	54379.6	64187.3	18070.6	63776	22218	32777.1	15785.4		3008.6	1049.68	2786.8	1592.33	1400.31	2534.83	1921.85	3715.93	4832.04	3201.78	1952.68	1964.42	2711.46	1956.66
		1.89209		29902.5	28936.5	49400	33302.3	28889.7	43851.7	38103.5	49098.5	4887.6	61154.1	20759	62797.6	20766.3	56449.6	17422.3	60147.8	51717.1	61463.2	21826.8	39098.5	36031.7	39737.3	64319	65535	65181.9	65457.8	28023.4	65470.2	28923.2	41049.2	20717.8		2738.8	1597.85	2937.39	2023.51	2360.8	3585.66	2592.5	3836.01	7557.02	4095.97	2475.6	3649	3043.34	2215.86
		2.0813		53859.4	40997.2	55774.3	33661.3	46725.4	55914.9	48745.9	45055.6	7518.1	63538.7	33857	65516.9	31398.5	56519.5	22377.7	60304.4	49169.9	60902.2	26944.2	30858.6	38055	27093.7	54447.5	65535	65535	65522.6	34938.3	65535	37638.6	49801.8	26318		2620.62	2308.27	2546.48	2274.14	2606.63	4376.83	3051.62	3211.81	7376.56	4822.52	2883.7	3251.45	3549.54	2743.31
		2.27051		64497	48037.1	57048	32942.7	54650.3	60696.6	49769.5	32516.4	16883.4	63158.7	50403.9	65535	42161.4	51003.8	34635.2	63012.5	36297.9	54825.2	29198.3	19642.1	33553.1	16414.4	33583.2	64353.4	65350.1	64828.8	38616.7	64851.3	45141.2	56596.2	28593.1		2843.69	2306.77	2362.01	2361.62	3170.47	3406.8	3498.03	2840.17	6543.91	4300.17	2816.53	2491.47	2770.08	3156.76
		2.45972		64886.8	43724.8	51675.2	28529.9	59107.7	57617.2	42473.3	23024	37969.7	59710.2	56739.5	65459.6	47374.6	40579.4	49319.2	65295.1	27716	43018.2	29822.7	11388.5	25495.5	11319.2	21351.9	53742.7	63186.8	55288.2	40519.2	58132.4	45874.1	57434.9	31238		2641.61	2114.01	2219.35	1872.19	3183.54	3017.76	2899.8	2359.79	6640.01	4714.71	2727.88	2644.36	2620.48	3147.06
		2.64893		58761.6	34347.2	40501.9	24957.1	56367.1	47012.8	31043.8	18969.2	58743.5	46315.6	52872.8	64172.6	42703.6	27621.6	54859.2	63737.9	25080.5	29935.3	26294.9	10025	17103.4	11622.1	16746.3	36308.8	54542.6	38532	42245.7	35904.7	40940.1	52743.5	34482.5		1685.04	1773.55	1860.5	1995.89	1943.8	2329.97	2360.23	2086.54	6420.96	3142.57	2015.72	2418.68	2377.79	3287.47
		2.83814		39902.3	22342.8	28129.6	23859.4	43467.6	33929.8	25485.5	19270	63502.7	34252.6	42438.7	53612.2	31606	19278.3	56685	55804.3	24216.2	24491.5	24512.2	13559.1	11405.2	12495.3	16005.7	25479.5	48946.3	32345.3	44895	28396.7	31580.3	45357	39178.4		1329.86	1366.86	1470.15	1754.65	1794.2	1914.99	2033.81	1638.74	6149.74	2487.19	1637.18	1817.55	1864.72	3437.14
		3.02734		29372.2	18953	21560.6	24840.2	27088.6	26018	22891.8	21170	63898.4	29809.5	28002.9	42529.5	22802.3	18073.4	57037.8	38676.2	22279.8	22072.7	28545.4	15475.6	10602.7	10950.4	14518.2	24354.2	40708	28764.3	45293.3	26341.3	25032.8	34569.3	37270.7		1236.3	1263.24	1278.99	1300.1	1862.09	1456.04	1567.36	1538.23	5491.91	2009.51	1794.24	1288.4	1681.22	3038.73
		3.21655		27091.5	19946.1	19636.5	30639.7	16755.1	21098.2	22631	23023.7	61725.9	26584.4	19678.9	32696.9	18557.5	19074.9	57264.2	24753.8	21745.3	22187.7	35640.1	15728.8	11665.7	11450.5	16350.6	23514	33320.1	25240	40850.7	26074.4	22174.4	26298.8	28256.6		1125.1	1495.38	1336.45	1277.75	1495.58	1421.9	1982.61	1472.58	4884.7	1551.96	1616.92	1562.26	1734.67	2415.03
		3.40576		30512	20878.9	18528.1	33789.9	14843.4	17268.7	21465.2	23461.2	48535.6	24619.8	17642	25864.3	17913.2	18698.2	55554	20682	21115.3	22475	42713	15571.9	11923.4	11375.4	16857.2	20704.5	29163	23048.4	34487.1	24641	20923.6	20138.1	20311.1		1346.2	1454.52	972.962	1597.46	1323.76	1241.05	1861.69	1853.64	4189.76	1434.65	1187.61	1385.55	1570.24	2028.73
		3.59497		30002.5	20022.4	18270.7	35029.8	14927	17801.9	18474	24137.6	28427.1	24109.7	17445.1	24594.3	18198	16639.2	46484.7	19387.3	21459.1	22030.8	45464.6	16584.6	11615.5	11887.9	15210.2	20858	25995.2	22430.5	29180.5	23119.8	19942.8	18964.1	16770.8		1553.62	1462.93	1011.06	1350.59	1322.37	1087.14	1225.24	1612.17	2786.8	1287.48	1383.52	1346.55	1697	1689.48
		3.78418		31512.4	18907.2	16031.5	32192.1	15798	17713.3	17444.3	23925.2	20035.2	21977.5	18332.8	23035.9	17422.5	15830.8	33705.3	18722.8	19972.9	21110.2	39856.1	16114.3	12315.1	12570.6	14515.9	22483.9	25782.6	22489.8	26422.8	21349.2	18516.6	19833.8	16965.5		1207.11	1235.81	1243.3	1546.32	1292.82	975.923	1326.16	1252.42	2059.69	1077.58	1224.72	1110.36	1413.27	1552.75
Mouse4_area6	mV	X0		rY0	rY1	rY2	rY3	rY4	rY5	rY6	rY7	rY8	rY9	rY10	rY11	rY12	rY13	rY14	rY15	rY16	rY17	rY18	rY19	rY20	rY21	rY22	rY23	rY24	rY25	rY26	rY27		gY0	gY1	gY2	gY3	gY4	gY5	gY6	gY7	gY8	gY9	gY10	gY11	gY12	gY13	gY14	gY15	gY16
		0		4466.37	3222.85	2921.62	5421.44	4927.53	5660.31	10269	5903.22	7605.51	13160.5	3430.53	5421.48	5028.58	10107.7	4957.8	6442.3	5010.1	3168.73	3882.52	3674.28		4719.12	3658.35	3157.5	6160.4	4277.95	4833.62	3729.8		3072.15	2867.67	3680.4	4286.95	9164.27	2556.37	7179.25	8800.58	4892.84	7561.79	2642.7	3613.05	2702.68	5447.67	3247.48	4086.48	11792.2
		0.18921		4505.6	3220.4	3196.22	6555.62	4064.46	7396.55	9864.81	6528.96	7832.32	17768.2	3387.19	6832.7	6121.42	12315.6	5790.8	9381.35	5709.62	3049.5	3919.19	3909.24		6165.04	3874.3	3536.61	5666.05	4340.3	4624.34	4080.34		2940.89	2647.37	3784.18	2355.77	11063.1	2309.92	9340.06	7860.95	5173.95	7392.98	2942.55	3601.51	3398.05	4336.02	3157.38	6245.31	17748.5
		0.37842		5133.23	3325.84	3421.93	6629.52	3937.88	8654.54	9841.49	6847.33	8353.27	21457.5	3997.95	8503.26	6897.18	11952.3	7175.91	11426.6	5980.11	3116.89	4110.19	4518.06		6916.8	3750.39	3764.3	6432.03	4443.95	4575.45	4161.19		3425.99	2617.1	3376.26	3253.67	12366.8	3312.83	10715.4	9611.75	6268.46	9333.04	3275.59	3867.1	3658.66	5893.53	3344.79	8444.32	22746.9
		0.56763		5679.09	3768.5	3356.74	6876.26	3820.56	8921.62	9165.21	7147.47	9107.3	22730.8	4604.82	9381.91	8175	10578	7462.45	12873.1	5858.54	3298.8	4318.98	5315.29		6429.56	4653.56	3726.46	6612.51	4997.83	5626.66	4279.05		3003.56	2783.65	2696.49	3456.56	11904.5	4339.59	11088.1	10138.5	6055.23	8906.41	4026.06	3176.62	4750.64	6600.29	3010.42	10890.2	23898.8
		0.75684		6705.73	4617.09	3963.99	6775.54	3940.64	9538.14	8176.63	6811.19	10141.5	19792.7	4861.41	11383.2	10103.6	10033.7	6971.57	12849.7	6214.55	3664.36	4333.18	6042.98		7669.95	4818.61	4342.25	6754.09	5734.15	5231.22	4883.09		3883.86	2120.09	3137.8	4823.36	14798.3	3327.59	9076.3	10475.7	7296.59	8652.18	3632.04	4191.41	6865.62	9213.77	4796.31	12363.3	24833.9
		0.94604		7409.63	4785.79	4500.64	6362.29	4400.59	10456.4	7297.11	6493.55	11079.2	17292.2	5700.53	16683.7	10824.2	9885.17	7514.28	12478.8	6167.75	4243.62	5303.42	6361.27	1645.76	13100.7	5915.69	4947.87	7600.32	6867.37	5599.23	5376.81		6162.9	2416.65	3369.18	4046.99	15633.8	4686.03	8528.78	9205.3	8882.34	8738	4190.31	5745.51	9074.2	9326.27	6863.48	13912.1	26450.8
		1.13525		7777.45	5081.01	4740.85	5826.94	4193.91	10963.6	7035.31	6708.06	11317.7	17844	9150.79	22557.2	10167.7	10306.5	9979.71	10693.3	5844.98	5071.8	5919.64	5939.27	5306.12	22403.1	7329.77	7028.53	9692.97	6746.47	5827.54	5974.78		7121.7	3427.13	3146.73	5892.04	10920.8	5988.85	10017.4	10341.7	8677.99	6946.3	4472.17	8069.18	10369.4	8497.51	7522.15	15177.5	28566.5
		1.32446		8295.15	6166.62	5683.92	4878.94	4135.93	11486.8	6939.52	7457.41	11490.5	21177.3	16725.8	26550.9	10417.4	12537.7	12729.7	10609.8	6019.48	6269.82	6293.52	5877.97	5210.91	27397.8	9807.48	8876.52	11259.4	7652.69	6263.89	5325.64		6321.5	4389.16	3680.9	4596.56	12258.4	4950.85	10410	10075.7	9343.72	6584.87	5264.07	9642.58	11810.6	9406.79	9655.83	16142.9	31099.2
		1.51367		8559.34	7600.9	10279.7	4740.02	4449.38	14805.1	7582.09	7784.81	16060.7	28228.1	27365.7	25851.9	15813	14249.4	15596.1	15597.7	9872.13	8802.96	7462.62	5614.64	5756.73	26740.7	14261.9	12744	16048.5	9262.58	6423.06	5631.74		6723.24	5425.23	5565.72	5404.35	16496.3	3876.59	10136.9	10001.7	9707.65	6313.04	6906.17	9066.9	12020.8	9977.12	12101.2	17085.7	29968
		1.70288		9072.56	8302.9	20080.4	5456.34	4436.94	24305.1	8939.99	8260.43	24848.4	39309.9	37133	25356.6	30935.7	15671.6	21229.8	25311.5	17888.6	13378.5	7560.93	5709.6	6114.86	19459.3	21816.1	18826.6	28193.2	13875.5	6416.93	6240.42		7675.53	5089.39	7772.6	5938.02	16852.3	3809.77	9476.43	10095.8	8976.88	6355.32	8004.41	9424.62	11352.3	8517.87	11426.4	18380.2	27479
		1.89209		8136.99	9778.9	29663.9	5499.34	4587.03	35744.2	10297.3	8670.74	37946.2	48656.1	44307.4	27779.3	50715	14500.2	25435.2	31602.7	26436.4	20270.8	7898.46	6002.87	6706.5	12428.5	29843.5	25908.8	44197.7	18642.5	7338.6	6666.44		8339.99	5325.17	6706.73	6805.45	15694.4	4532.77	9746.9	8554.27	9384.89	7158.98	8214.64	9510.22	11225.3	9260.56	12424.4	19433.8	30770.8
		2.0813		7705.85	10114.9	29253.1	5333.96	5042.51	42571	12357.1	9688	42307.4	54227.2	46006	29551.7	60141.2	14101.9	27172.8	31505.4	26898.4	24039.6	8387.38	8061.54	7142.62	9122.97	36493.3	32263.3	51277.9	20016.9	7137.56	7240.98		9261.3	7419.99	7975.31	6168	16537.5	6325	9306.71	7549.32	10763.5	5776.18	8273.01	9252.03	11353	9143.11	12519.2	19010.4	30315.8
		2.27051		7286.01	8129.19	24723.3	7155.82	5875.72	41943.9	13056	10147.5	37035.4	51581.9	42336.6	27725	62546.1	14177.8	24831.8	27716	19619.9	22452.1	8139.95	11358.4	7777.93	9805.53	33125.5	31678.8	45385.4	17868.2	7861.29	7310.27		8772.36	6687.34	7720.94	4944.29	16546.6	5093.92	7672.02	6788.42	13207.9	4765.9	8440.91	7571.49	9753.21	8433.74	11099.9	18645.9	30406.5
		2.45972		7594.67	12751	18604.6	10209.3	8875.35	34350.1	13127.2	10021.5	30104.4	40625.3	36718.9	21040.2	58582.3	15012.3	19223.7	23825.4	13888.7	18276.3	9113.09	16422.3	8627.74	10345.9	24123.3	22734.6	29393.4	13740.3	8818.76	7557.04		9197.15	5546.7	6235.81	4077.59	13324.6	5056.93	8184.3	7517.5	14122.7	4550.18	7899.17	7908.63	10779.4	8374.56	11770.3	16475.7	29009.7
		2.64893		8771.78	19337.3	12389.9	13617.6	14811.8	24823.7	13349.1	10497.2	23262.6	28520.1	29211.5	14708.1	49052.2	15625.7	15568.7	20217	11887.4	15558.8	12318.7	20653.4	10179	10619.4	15417.8	14138.1	15857.7	11495.3	9970.89	8299.69		7183.41	5525.76	5336.77	5197.29	12503	4390.86	6511	7027.92	10268.2	3948.15	8665.93	8569.34	11884.5	5302.25	13410.9	16613.2	26730.7
		2.83814		13673.7	25967.3	10080	16981.6	24000.2	17279.4	15113.3	13067.3	19091	19477.2	23813.8	12335.1	32809.7	19857.8	12658.5	15814.9	12988.3	12616.4	17236.1	20369.8	13962.7	10071.8	12435.3	10748.4	11264.5	10095.8	12666.4	12073.4		6918.54	5031.64	5580.83	5226.15	12825.8	4166.4	6057.11	5835.03	9025.42	3621.39	8187.84	7499.18	10646.9	4931.76	13922.5	16092.6	24867.6
		3.02734		22709.3	32482.1	9122.52	20493.9	30950.6	12910.5	18775.8	16043.2	15621.8	15189.6	19576.1	11695	21125.7	22159.7	10541.7	12543.7	12109.1	11032.4	20279.6	17130.3	18930.4	10715.5	11165.5	11111.4	10857.3	10267	14806.1	16103.2		7928.05	4452.96	3808.3	5538.35	10891.7	3831.79	5167.07	4788.56	7560.96	3365	7702.91	5802.39	8111.49	5407.02	12411.6	14570.1	23517.5
		3.21655		31012.3	32861.6	10151.9	23597.9	30429.2	11074.1	22003.2	21773.3	15533.4	12721.2	15679.1	11638.5	16523.7	25980.2	10042	10649.8	10085.4	9188.83	20114.6	13892.1	22924.5	11135.5	10765.1	11568.7	10743.9	11141.8	15589.2	18411.8		8007.74	5041.69	4090.45	5602.05	10754.8	4270.02	5155.96	4590.7	6345.92	3262.89	7189.68	4920.47	6248.52	4458.38	11760.2	12738.7	23010.4
		3.40576		31118.5	27736.2	11611.6	20315.1	22029.1	10162.7	21781.1	26475.7	15859.4	12436.4	13451.6	11824.1	16958.6	28804.3	9834.2	9873.95	9195.83	8638.89	15661.3	10806.4	22811	11878.6	10366.3	11295.4	10930.2	10871	15310.4	18781.2		6573.28	3780.39	4529.5	4272.61	10691.3	4099.09	3720.18	4008.66	5965.94	2811.53	6332.23	6018.64	6024.38	5888.27	10414.9	12584.8	23249.8
		3.59497		25404	22534.6	12469.8	18376.6	14166.5	10431	20224	28508.4	16131.8	12587.9	12424.7	11810.8	22400.3	25370.6	9130.1	10890.5	8005.66	8592.13	12798.7	8934.03	16208.2	14150.9	10363.8	10245	10613.7	10866.2	14173.5	17181		5593.68	5219.67	4892.55	3977.42	8198.56	3683.91	3607.68	4033.89	6172.8	2980.38	6236.31	5874.7	6162.69	6323.4	9483.73	11036.6	21887.1
		3.78418		17374.5	18441.1	13663.5	16391.5	9999.08	10437.7	18715.6	25635.7	16688.1	12674.5	11541.2	11685	26747.8	20502.4	11360.5	12119.4	7793.01	9064.71	10314.5	9197.08	11049.6	13903.1	10605	10056	10751.1	11452.2	13315.2	13726.5		5136.47	5449.49	6136.55	4727.49	6604.14	3447.61	3831.47	3977.03	5655.29	3882.94	5875.7	3866.25	6657.07	4777.99	8693.97	9919	16474.1
		X0		rY0	rY1	rY2	rY3	rY4	rY5	rY6	rY7	rY8	rY9	rY10	rY11	rY12	rY13	rY14	rY15	rY16	rY17	rY18	rY19	rY20	rY21	rY22	rY23	rY24	rY25	rY26	rY27	rY28	rY29	rY30	rY31	rY32	BREAK	gY0	gY1	gY2	gY3	gY4	gY5	gY6	gY7	gY8	gY9	gY10	gY11
Mouse5_area1	pV	0		2228.47	2119.34	2146.79	2174.76	2181.23	2147.71	2133.67	3135.17	2218.17	2254.76	2162.91	3099.3	2580.28	2251.62	2589.58	2219	2233.83	2190.83	2130.28	2148.03	2155.43	2118	2231.33	2094.32	2647.67	2307.36	2111.69	2150.45	2245.41	2104.02	2131.09	2256.77	2127.53		1337.2	1393.81	1485.26	1370.36	1319.98	1425.42	1387.33	3992.17	1413.83	1590.37	1553.35	2964.62
		0.15137		2291.74	2116.07	2145.51	2132.69	2153.47	2121.25	2166.99	2991.2	2303.98	2224.93	2172.62	3153.29	2588.52	2264.05	2657.52	2170.34	2247	2242.49	2167.96	2133.91	2142.21	2179.66	2189.01	2128.71	2619.51	2250.97	2123.7	2197.39	2236.35	2110.97	2135	2282.78	2149.91		1409.17	1397.15	1503.09	1393.64	1295.76	1443.98	1441.15	5393.39	1398.5	1530.93	1426.25	2592.82
		0.30273		2377.85	2197.65	2143.94	2131.87	2152.87	2124.06	2185.66	2775.29	2206.22	2206.22	2210.16	3064.11	2563.54	2289.97	2528.71	2185.66	2230.84	2364.76	2198.56	2143.49	2149.96	2151.18	2110.71	2128.66	2776.24	2243.96	2101.13	2249.51	2238.89	2115.76	2177.27	2282.21	2162.13		1515.92	1257.19	1545.16	1354.38	1313.44	1400.36	1522.79	6720.73	1341.87	1558.42	1367.76	2559.69
		0.4541		2480.68	2335.45	2114.38	2137.91	2175.27	2139.9	2196.66	2589.85	2126.08	2229.31	2263.57	2971.97	2556.46	2396.11	2323.26	2262.59	2243.32	2466.07	2252.64	2150.11	2214.19	2157.49	2115.66	2134.14	2887.72	2292.14	2102.88	2276.85	2308	2169.6	2176.51	2313.04	2190.64		1439.66	1264.99	1432.65	1331.13	1387.92	1366.68	1430.76	7494.9	1419.26	1573.33	1468.24	2934.49
		0.60547		2570.37	2354.04	2125.09	2265.87	2200.14	2194.09	2188.34	2551.55	2153.63	2219.98	2236.54	3013.55	2506.26	2450.79	2207.43	2441.59	2348.86	2478.65	2280.68	2144.66	2261.45	2136.03	2196.06	2164.1	2968.56	2325.35	2131.23	2229.21	2406.91	2263.64	2199.68	2358.02	2150.99		1367.38	1352.25	1435.65	1382.37	1558.33	1364.19	1428.17	7271.64	1597.76	1415.21	1596.24	2944.74
		0.75684		2668.5	2468.9	2138.12	2381.44	2274.85	2301.3	2211.29	2550.83	2184.11	2300.97	2205.2	3086.79	2488.89	2512.49	2197.84	2558.96	2589.24	2625.41	2370.71	2182.43	2334.45	2104.89	2193.34	2131.37	2933.89	2297.76	2163.15	2194.36	2412.14	2250.39	2261.2	2407.43	2118.92		1317.36	1473.54	1517.55	1527.59	1534.84	1395.38	1572.08	8041.31	1832.92	1417.15	1649.48	2723.16
		0.9082		2771.78	2569.88	2128.15	2479.2	2329.61	2315.32	2317.6	2533.87	2254.68	2466.99	2237.93	3054.79	2433.96	2587.51	2196.82	2696.37	2816.84	3010.01	2411.06	2208.44	2455.33	2232.22	2277.49	2127.53	2971.59	2339.82	2183.45	2224.89	2505.91	2227.31	2341.05	2623.75	2124.28		1415.91	1498.44	1532.3	1514.03	1464.43	1513.31	1960	8968.67	1728.56	1372.54	1793.53	2471.91
		1.05957		2846.02	2578.43	2142.26	2543.24	2331.7	2286.6	2601.44	2828.58	2647.33	2680.62	2324.25	3042.52	2327.02	2718.07	2221.9	2973.46	3176.91	3281.47	2525.24	2219.05	2547.83	2388.1	2462.86	2132.91	3172.99	2431.41	2206.68	2371.97	2688.17	2283.04	2334.17	2916.59	2216.8		1534.13	1399.97	1552.64	1568.85	1585.64	1593.2	1952.85	8420.9	1916.85	1323.91	2289.37	2286.01
		1.21094		2997.8	2683.78	2175.8	2629.31	2374.74	2451.88	3254.75	3236.8	3959.65	3148.11	2369.23	2919.09	2321.88	2914.84	2303.09	3684.41	3790.03	3526.12	2728.71	2295.94	2611.29	2945.69	2838.06	2400.67	3745.81	2509.61	2236.36	2484.83	2848.59	2394.98	2358.77	3404.61	2283.27		1629.77	1561.68	1513.81	1575.94	1671.9	1563.48	1921.92	7564.01	2502.95	1436.46	2750.99	2216.11
		1.3623		3703.27	2910.67	2246.44	3331.04	2617.86	2923.24	6508.31	3724.04	8229.43	4428	2642.32	3054.36	2407.68	3375.48	2397.58	5911.07	5523.72	3804.74	2990.16	2506.72	2984.26	4129.55	3719.22	3077.97	5707.11	2942.91	2226.45	2641.42	3116.19	2609.4	2498.04	4705.53	2377.89		1691.5	1643.1	1699.06	1664.12	1639.5	1668.25	2327.31	7579.94	3385.06	1997.69	3413.82	2424.06
		1.51367		5721.75	3570.03	2351.44	6223.67	3483.17	4098.76	13658	5151.51	16419.6	8199.58	3298.32	3591.9	2555.42	4385.41	2501.33	11088	8683.05	4839.47	3359.43	2795.41	3824.17	7365.73	5772.82	4762.22	10189.9	4368.95	2449.71	2987.79	3611.51	2955.94	2938.13	7598.27	2601.7		2055.91	1915.84	2084.55	2034.47	1837.92	2132.66	3441.84	7841.36	4910.48	2524.68	4982.03	2661.83
		1.66504		9125.82	5283.9	2411.17	12763.1	6257.63	6452.43	22865.2	7680.56	26431	14947.8	5310.27	4977.17	2728.69	5927.57	2694.59	17738.4	12273.9	6788.45	3630.46	3009.62	5751.64	11669.1	8809.47	7554.36	15311.4	7676.64	2782.03	3278.58	4691.57	3222.16	3492.73	10898.5	2947.59		2311.37	1852.7	2517.9	2548.11	2039.27	3039.93	4726.2	7985.08	5549.71	3732.16	5990.71	3148.95
		1.81641		11394.9	7392.42	2552.37	22505.3	10840.6	8804.57	32691.2	9833.31	32729.9	24124.8	10522.1	7826.46	3091.24	8231.44	3122.06	25772.8	15868.5	9234.48	3936.76	3280.78	8835.91	14780	11167.7	10098.3	19389.8	11523.5	3383.64	3485.02	6745.42	3502.59	3934.03	12819	3295.55		2436.7	1770.63	3274.06	3384.82	2502.15	4377.94	6020.51	8287.47	6762.69	4802.38	7246.53	4004.95
		1.96777		11388.4	8359.2	2984.43	29509	14384.2	9240.33	36390.2	10888.2	32457.8	32669.9	18896.3	9798.59	3559.78	10250.9	3790.43	31509.8	17641.2	10795.2	3985.87	3945.43	11026.8	16073.7	11929.6	11270.1	20480.4	13574.1	4675.92	3592.65	9247.23	4162.08	5025.84	12099.4	3577.1		2332.74	1930.82	3603.37	4423.05	3145.93	5168.47	6848.12	7165.36	7168.36	5652.7	7393.04	4550.65
		2.11914		9507.74	8018.87	3757.42	30002.1	14981.5	8060.3	31441.8	10437.9	25077.3	37227	28220.6	10084.5	3984.41	11485.1	5111.17	33235.8	16411.1	10870	4210.72	6145.76	11939.4	14334.8	9603.4	10220.9	18030.7	12542.7	6429.2	3788.07	11444.8	5441.1	6899.6	10170.2	4187.21		2415.01	1926.88	3471.05	4745.46	3545.59	4875.77	7005.68	7198.13	6763.33	6208.91	7289.84	4565.72
		2.27051		7129.46	6788.8	5435.09	24396.6	13044.8	6362.56	21670.1	8736.03	16080.3	37554.9	33495.8	9557.56	4317.25	10868.9	6917.29	29826.5	13129.5	9523.02	4485.45	10591.7	11701.8	11390.9	7270.6	7672.94	14306.2	8853.1	8396.04	4731.68	13020.6	7265.21	9841.36	8732.62	5467.26		2164.2	1974.69	3292.37	4127.27	3365.55	4356.2	6861.66	6868.05	5863.95	6607.36	7330.99	4560.44
		2.42187		5941.29	5497.51	7568.87	17150.8	10086	5465.98	12645.3	7116.67	9897.8	32576.7	30858.5	8334.53	4609.35	9402.98	8809.26	22821.7	9908.57	7596.56	4807.29	15273.5	10235.6	8481.18	6076.55	6100.86	11490.4	5680.89	9854.72	6717.78	13791.8	8890.78	12685.9	8602.02	7551.14		1847.57	2018.93	3395.1	3291.49	3020.41	3998.63	5971.44	5416.85	5099.97	6724.42	6326.01	4027.63
		2.57324		5659.7	4898.07	9196.6	11498.3	7601.3	5361.01	7287.86	5898.2	6468.26	24306.9	23054.5	6883.42	5276.85	8056.02	10291.1	14736	7369.9	6185.28	5220.54	18783.8	9160.9	7489.84	6140.37	5241.62	9817.61	4497.04	10219.9	9350.31	13688	10518.9	14844.8	9172.62	9556.39		1843.43	1947.88	3210.63	2710.87	2798.41	3548.91	5298.85	4865.37	3826.26	6534.67	4923.12	3158.78
		2.72461		5711.98	4918.22	9654.46	8843.79	6524.43	5285.54	5408.42	6024.07	5331.54	16369	16103.4	6413.9	6425.62	7264.62	10740.1	9305.02	6458.52	5902.89	6178.54	19081.9	8550.92	7783.26	6410.14	5449.42	8812.86	4629.31	9304.48	11349	12559.6	11677.9	15049	9712.13	10143.1		2026.19	2065.03	2899.4	2412.92	2633.64	3378.11	3920.33	4277.04	3486.62	5936.46	3944.14	2773.69
		2.87598		6023.51	5365.96	9010.18	7726.95	6095.21	5745.59	5307.81	6465.45	5139.18	10441.3	11313.1	6569.74	8370.38	6601.9	10304.5	7180.24	6025.62	6213.06	7655.8	16508.2	8208	8545.77	6691.29	6102.47	8145.49	5493.7	8139.06	11460.8	10802.9	11880.9	13948.4	9698.15	9740.89		1941.58	1847.1	2681.04	2362.14	2667.08	3153.87	3090.66	3594.78	3076.64	5522.32	3346.82	2487.26
		3.02734		6101.84	5941.79	7767.07	6971.82	6004.95	6662.95	5576.92	7001.56	5423.63	6927.13	8562.03	6650.85	10105.4	6759.28	9455.45	6872.59	5898.79	6269.58	9572.12	11789.1	8165.92	8463.18	7146.51	6783.32	7847.26	6277.4	7645.93	10392	9299.71	10775.3	12120.8	8799.43	8925.39		1769.72	1666.45	2729.49	2548.88	2716.97	3220.89	2620.08	2970.44	2576.5	4317.97	2819.45	2195.02
		3.17871		5877.59	6054.22	6790.48	6751	6088.6	7834.96	6025.55	7589.93	5851.38	5754.85	7795.32	6664.77	10842.9	7543.14	8719.33	7033.68	6264.2	6517.82	11423.5	8409.41	8078.88	8449.11	7268.04	7123.78	8251.7	6877.11	6911.15	8342.15	8461.15	9008.26	9919.43	8191.1	7882.15		1849.34	1666.24	2427.09	2783.84	2595.18	3128.53	2914.58	2646.26	2387.34	3170.56	2460.14	2302.67
		3.33008		6308.21	5912.3	6734.39	6791.4	6407.39	8889.24	6707.24	7437.34	6288.81	5690.53	7203.03	6796.44	10476.9	7984.38	8366.02	6978.48	6564.14	6425.8	12693.4	6911.69	7746.33	7812.91	7510.94	7514.59	8480.09	7571.07	6571.84	7082.14	7991.03	7312.2	9052.68	7958.04	7286.36		1890.96	1629.44	2396.81	2995.38	2631.23	2848.5	2524.17	2490.3	2188.84	2865.78	2492.84	2315.08
		3.48144		6362.17	6151.19	6708.34	6956.63	6809.8	9422.43	7403.19	7242.39	6749.27	6259.48	6842.23	6935.17	9545.52	7841.47	7852	7202.5	6929.77	6389.81	12266.5	6707.31	7698.3	7076.17	7496.48	7483.8	8379.58	7798.14	6488.11	6983.52	7911.65	6815.87	8590.92	7537.27	7376.99		1780.79	1718.7	2587.7	3148.79	2716.39	2387.28	2434.6	2325.62	1903.69	2955.06	2507.32	2141.86
		3.63281		6728.09	6683.75	6445	6861.6	7078.29	9332.17	7686.09	6763.27	7294.96	6269.64	6665.25	7026.88	8195.07	8045.15	7063.79	7107.57	7349.62	6498.16	10859.2	7002.39	7853.96	6938.06	7697.79	7896.33	8482.37	7880.77	6688.11	7329.13	7891.48	6877.94	7813.84	7315.17	7690.42		1826.61	1985.39	2214.56	2969.14	2708.11	2296.14	2288.68	2421.26	2296.49	2629.73	2318.16	1921.26
		3.78418		7059.38	7248.06	6126.04	6956.68	7104	8581.93	7510.73	6647.09	7201.79	6500.2	6505.39	7504.44	7188.33	7565.64	6651.77	7192.17	7596.15	6848.77	9488.76	7323.93	7848.29	6821.62	7783.85	8470.64	8619.68	8048.49	6701.71	7268.83	7533.43	7353.66	7151.75	6979.92	7977.88		1831.94	2012.33	1997.85	2776.51	2540.18	2358.97	2379.27	2297.05	2083.27	2481.47	2265.82	1885.44
Mouse5_area2	mV	X0		rY0	rY1	rY2	rY3	rY4	rY5	rY6	rY7	rY8		gY0	gY1	gY2	gY3	gY4	gY5	gY6	gY7	gY8
		0		8400.52	7709.44	10439.9	8952.05	4849.8	6090.65	7238.05	5229	3901.39		12817.3	4237.37	5830.25	4462.11	7335.18	6153.96	6690.42	8040	4037.36
		0.18921		8410.33	8227.7	10710.6	9075.58	6207.19	7060.2	7810.47	5199.73	3809.76		12506.2	4217.65	5982.59	4275.78	7469.9	7320.18	8955.43	9182.74	4704.3
		0.37842		8825.32	8096.79	12154.5	9260.42	7333.81	7236.81	9162.14	4924.73	4212.76		13944.1	4998.98	5545.49	4498.35	7213.43	8140.15	8604.04	11029.1	6959.55
		0.56763		9424.64	9256.15	13995.9	10393.3	8411.36	8321.12	12950	5393.31	4380.34		21863.5	7062.65	7553.54	4624.33	8517.71	10617.9	9687.71	14726.4	5591.7
		0.75684		9454.52	11054.3	14847.3	9834.13	9489.61	9003.95	18186.3	7212.92	4308.31		28056	9295.45	10737.1	5404.13	9129.92	15117.9	12662.5	16834.2	8061.64
		0.94604		8869.34	15938	16501.1	9094.49	10339.1	11505.3	23390	9299.48	5088.03		25660	16466.6	13716.3	7078.92	12543	19402.5	22352.3	17080.9	6567.78
		1.13525		9729.74	23179.4	19820	9428.53	11863.9	17877.3	28028	9360.58	6933.7		22539.5	17762.3	15460.6	4863.4	15851.3	22901.3	30194.8	19283	7130.32
		1.32446		15786.1	31714	27224.9	13087.4	14083.3	25773.7	32499.7	11210.2	13329.6		19941.5	18986.7	16006.4	6855.39	14222.4	25735.8	27309.8	25028.9	8533.1
		1.51367		27047.5	39273.2	33945.6	27673.2	20787.1	34667.7	37358.3	24993.3	29140.5		23174	23647.2	13951.2	10383.6	19128.8	26824.9	27097.5	28438.9	9843.43
		1.70288		43098.5	44208	41494.1	46555.5	34162.6	39889.9	44978	48864.2	46685.3		22767.2	21302.5	9675.81	11487.9	26238.4	26053.6	24721.1	28415.1	12853.6
		1.89209		47767.8	47332	49808.9	47520.1	42287.4	31638.3	49999.2	62073	53333.8		22758.8	18233.3	12852.9	15977.5	27001.3	24664.3	19813.8	25605.4	15486.3
		2.0813		36736.6	45295.4	51726.2	36374.8	42372.9	22613.9	49827.8	62450.9	50026.4		23618.9	18855.3	15177	16036.6	25529.9	27030.9	19927.4	24619.3	17796.9
		2.27051		27741	37426.7	42927.4	24501.8	33779.9	18905.1	38509.2	59653.2	35976.4		23290	17988.3	17353.4	14304.9	24119.9	26289.5	17684.5	21492.2	16150.1
		2.45972		26280.2	27644.7	31856.9	17174	25647.7	19350.3	29170.8	45381.1	25793.6		21658.6	15925.9	18476.2	11257	22859.3	26438.3	16604.9	17095.4	15903.1
		2.64893		24733.5	21130.7	23922.4	17489.9	22632.1	23444.3	27175.5	31467.6	21325.3		22209.8	15354.7	16478.8	14073.3	17289.3	19769.3	13749.5	16329.6	16747.8
		2.83814		26160.7	21235.6	26144.3	18294.1	26359.5	23363.8	25050.2	22902.2	22018.5		19868.8	17355	15435.5	13398.4	16791.7	19204.2	14825.1	16067.1	16084.3
		3.02734		26824.3	25236.4	22313.1	17124	25985.8	19821.8	26560.1	20030.1	22956.9		15999.3	11250.5	15639.4	14415.6	17225.6	13264.4	14888.1	16165.6	18440.8
		3.21655		27808.2	24305.9	19499.5	17182.5	20375.6	18356.7	30323.4	20657.3	20861.6		13562.7	11202.6	12421.3	12166.3	11081.8	12209.9	12854	13006.3	15937.9
		3.40576		27752.6	19963.2	18945.7	19925.5	19775	16752.3	27571.8	19940.3	19057.5		11685	9698.45	11053.4	13135.7	11300.9	14822.3	12228.1	15550.2	15845.8
		3.59497		26076.6	17956.9	18657.6	24939.4	21120.6	22894.8	24588	21302.5	19638.6		12986.1	10069.1	11718.8	12709.8	11065.1	8577.35	9178.45	17309.4	13360.8
		3.78418		24608.9	17448	22101.2	27719.7	22766.1	23185.9	22890	21545.5	19816.8		11648.2	8993.87	8493.38	13455	8543.18	9667.38	8400.48	15398.6	11984.6
Mouse5_area2	ascV	X0		rY9	rY10	rY11	rY12	rY13	rY14	rY15	rY16	rY17	rY18	rY19	rY20	rY21	rY22	rY23	rY24
		0		4133.42	2456.9	2827.78	2727.43	2674.13	2712.32	2624	2503.87	2676.41	3088.88	2652.06	2508.73	2778.86	3313.7	2835.67	2779.35		4518.75	1753.02	3266.86	1887.31	2291.54	2343.97	1356.05	2361.31	2347.22	2518.04	2652.65	1900.85	2280.26	2716.05	2631.46	2649.03
		0.18921		4765.4	2392.24	3281.15	2901.25	2717.65	2817.41	2635.44	2782.45	2634.22	2843.96	2799.41	2655.2	2910.52	3337.46	2882.19	2861.89		3224.61	2738.33	2821.47	2024.11	2485.49	2315.62	1771.35	2144.14	3255.71	2740.41	1895.42	1535.61	2368.81	5338.28	2395.6	2411.7
		0.37842		4353	2451.34	3178.28	2842.54	2837.39	3085.08	2673.06	2630.63	2803.08	2873.66	2771.66	2683.66	2801.45	3773.83	2902.07	2853.23		3651.61	3285.34	3709.51	2018.42	2440.41	2536.37	1832.55	2686.46	1921.5	1978.34	2364.3	1475.02	2650.26	3944.39	1935.18	2439.72
		0.56763		4487.95	2606.95	4109.4	3240.44	3043.03	3115.11	2794.27	2691.52	2778	2794.52	2930.22	2579.43	2904.8	4540.42	2662.8	3270.17		5596.72	2446.95	4909.34	2860.42	2418.46	3723.19	1959.89	3849.44	1921.52	2241.32	2782.14	1980.46	2217.84	7637.89	2842.76	2882.43
		0.75684		5643.98	2492.69	6510.4	3792.8	2861.88	3061.11	2641.82	2775.68	2730.4	2978.42	2929.54	2723.6	3163.18	5368.71	2801.17	3244.64		5803.35	2234.24	7422.71	4387.77	2114.7	3927.01	2077.3	3716.88	2221.45	2425.13	3836.72	3072.04	3268.86	7551.93	2245.79	2731.47
		0.94604		6406.61	2483.81	8069	4862.59	3458.21	3316.43	3063.29	3472.41	3026.89	3534.71	3320.46	2829.54	3131.57	5230.47	3129.74	3646.36		6052.2	2888.05	11178.3	7546.69	2838.76	3591.07	2068.05	2915.72	1971.4	2907.51	3277.83	3577.5	3390.12	18404.5	1835.54	3386.14
		1.13525		6310.62	2914.38	11356.5	6912.89	4504.46	4535.95	4089.03	4697.41	3452.22	4869.1	3872.44	3147.04	3559.41	5356.45	3504.04	4224.73		7609.17	3645.84	12736.2	8130.12	4561.53	3276.79	2337.46	3570.69	1920.86	4401.01	3351.74	2899.23	2603.61	16315.4	2452.9	4112.15
		1.32446		7175.23	3811.3	16905.8	12281	6967.45	8687.36	5134.31	5517	4965.43	6923.34	4585.88	4466.72	4595.31	7825.73	4132.56	7211.45		8361.72	5629.33	14756.3	11401.9	6589.13	4272.12	1948.21	3601.16	2388.4	6564.05	4188.49	2768.04	3783.38	20014.9	3227.24	4951.99
		1.51367		19733.2	7268.85	21133.8	19562	11510.3	15996.2	6780.1	7581.95	9622.03	9946.75	8897.7	6769.42	7698.85	11042.7	8353.92	14358.5		10668.5	5567.92	14431.3	13001.5	7197.53	5293.81	2873.74	6464.49	4016.34	7684.47	4423.62	3619.92	5778.98	18857.5	3460.93	5619.48
		1.70288		36633.4	14134.7	23032.5	26553.2	19128.5	24524.8	13692.4	19242.6	20455.9	16862.2	17142.2	12971.7	25733.4	21225.5	17143	26204.9		14082.5	7374.33	14709.4	12437.7	10057.1	7642.83	5545.69	9637.17	7398.23	11068.3	8806.05	6598.85	11265.3	19692.3	4266.25	4928.09
		1.89209		50961.2	19698	26222	30232.3	27270.7	35759.9	22855.7	33361.7	33306.4	30155.7	29186.7	20919.3	52659.6	36565.4	28668.4	36183		21250.2	8995.91	11570.4	14277	11431.9	10882	7769.35	16334.5	11375.7	13173.2	14479	10224.3	16730.6	24503.2	5153.11	4140.08
		2.0813		46609.7	18667.4	24882.3	28181.9	27797.9	41732.6	29460.6	34785.2	42874.4	43890.8	35198.2	30150.3	61653.4	45669.4	37084.3	33213.2		21198	9217.99	9356.37	17661.7	12760.6	9179.94	8667.14	14827.5	16480.9	15703.8	18929.5	19318.6	23225.3	12918.7	5420.94	4646.81
		2.27051		37106.2	14087.2	20787.5	22687.5	23188.7	32098.8	26862.7	26128.4	45542.7	47785.8	32702.3	32289.2	61130.8	48693.7	36254.8	23349.5		20194.6	10320.7	8983.39	14187.7	11015.5	9464.29	8966.16	12246.7	14648	14997.2	16706.3	25364.3	22989.8	14533.6	4039.9	3494.16
		2.45972		28133.1	9856.87	16869	17213.5	19525	22769.8	19459.4	17157.9	38532.1	37191.5	25674.4	26678	55942.2	39523.8	28091.9	18559.5		18006.8	8183.04	7287.99	7702.04	8211.23	5792.62	6725.28	11530.7	16377.4	14004.3	15190.2	18186.2	17646	10432.2	3837.29	2653.91
		2.64893		33345.9	11311.9	17641.1	17498.4	18257.4	18590.7	18650.7	13511	26818.4	23665.7	17627	22528.9	36682.6	35604.8	22726.7	15527.1		15718.6	7636.91	7793.92	7773.31	6162.98	4492.53	4586.69	9282.7	15998.6	10652.8	12167.5	12655.8	11589.1	14454.8	5422.17	3930.15
		2.83814		35440.4	13216.9	16260.1	19142.4	22117.6	21349.3	24405.2	14301.5	20756.4	22113.8	17038.1	20390.8	25792.6	29266.3	19940.4	15892.9		13909.5	5751.75	6877.82	7936.89	5558.57	3683.46	5252.65	10465.8	12879	8303.18	10474.6	9225.06	8060.3	12326.1	4019.15	4542.91
		3.02734		31031.3	15992.9	16779.6	22480.8	24347.1	21139.8	30717.8	16974.9	19569	22945	22073.7	21460.5	21484	25984	17844.1	18501.5		13672.3	5744.05	5450.3	7297.8	4073.71	4196.91	5203.36	10938.5	10492.6	7927.93	9783.68	7166.87	5810.05	12873	3973.59	4334.71
		3.21655		23142	15170.8	17922.2	21507.3	24840	19785	30388.9	18809.5	20234.1	22042.8	23234.4	23056.5	19559.9	22148.7	19026.2	20532.7		12084.6	7209.52	4720.92	8375.3	4257.3	4112.56	2749.42	11163.3	8883.7	7648.59	8402.34	5646.48	4173.19	13608.9	2468.68	3947.23
		3.40576		21744	14160	18088	18841.2	22665.2	20914.6	27851.3	19326.3	20088.8	22405.6	26120.6	22111.8	19349.4	26235.2	20691.7	20036.4		12309.8	6916.06	3994.64	7515.84	4449.06	3950.67	2689.8	9736.57	8272.44	7172.6	8813.33	5866.85	4997.47	7531.85	3272.03	3345.98
		3.59497		21508.6	14586.7	18627.9	14777.9	21694.3	21074.4	25044	19286.1	20140.6	23420.4	26561	23453.1	19153.8	27963.8	20157.7	18409		7271.38	5668.22	3415.03	4987.26	5167.6	4420.67	3222.91	7442.56	5976.14	7928.52	7924.11	6508.23	4024.61	5963.58	3205.86	3590.62
		3.78418		15157.6	15533.9	21271.8	12990.2	21486.3	20294.2	23434.5	21826.1	21118	22005.8	26252.2	25997.1	20757	23237.8	19500.8	17727.8		6773.97	4943.75	2965.59	4303.19	3506.04	3924.51	2829.47	6171.1	6200.06	5879.35	6369.78	7594.18	4059.75	9222.11	2459.62	3888.91
Mouse5_area2	pV	X0		rY25	rY26	rY27	rY28	rY29	rY30	rY31	rY32	rY33	rY34	rY35	rY36	rY37	rY38	rY39		gY25	gY26	gY27	gY28	gY29	gY30	gY31	gY32	gY33	gY34	gY35	gY36	gY37	gY38	gY39
		0		3035.96	4042.69	2550.2	2809.23	2685.01	2602.93	2683.67	2711.32	2975.29	3191.07	2467.73	2882.48	4880.27	3315.56	3197.55		1981.85	6856.86	1408.44	1537.84	2556.09	2166.45	2913.17	2694.25	2618.86	3627.03	2210	3443.55	1797.65	3539.99	1728.13
		0.18921		2840.03	4839.35	2850.2	2886.79	2863.12	2495.76	2692.22	2982.67	2831.09	3435.42	2390.21	3263.99	3968.33	4202.21	3523.47		1890.35	7650.29	1468.98	2064.18	3597.97	2166.49	2200.76	3825.88	2023.26	3509.86	2204.7	4567.25	2764.56	4390.31	2769.62
		0.37842		3112.05	4730.87	2839.16	2822.12	2587.89	2898.88	2833.64	3407.12	3231.51	3604.2	2748.35	3762.27	4868.18	3984.86	3715.36		2045.53	3946.6	1761.77	2029.35	1384.04	2537.2	2063.91	2663.15	2821.06	3408.2	2396.61	4348.33	3053.12	3748.91	3279.54
		0.56763		3088.25	4674.42	3490.36	2882.66	2886.75	2587.51	4009.98	4088.25	3792.32	4378.17	3188.98	3289.79	5070.04	4117.55	3767.23		2205.06	4335.6	1772.13	3427.36	2908.31	2357.29	3986.11	2650.36	2324.32	3057.12	2621.87	3418.19	2096.45	5896.61	4958.76
		0.75684		3551	4353.3	3660.12	3065.69	2800.74	2931.16	3287.43	3560.13	3445.7	3881.7	3704.16	3365.5	4098.33	4585.56	4758.24		3878.22	6601.26	2705.38	2064.44	2865.45	3680.53	4457.78	3458.95	2675.45	2690.78	3031.97	3832.31	1673.03	6741.79	4024.05
		0.94604		4451.55	4081.06	4423.16	3493.21	3133.07	3104.77	3972.13	4739.07	4160.98	3969.82	3703.37	3864.36	5543.48	6403.18	6346.46		3118.84	3996.56	3574.43	2622.2	2654.81	4104.7	5630.22	3465.17	2890.84	3147.37	3548.07	3882.75	1447.2	11780.2	3256.49
		1.13525		7214.51	4417.2	5579.44	4421.4	3779.5	3404.59	4783.87	5740.14	4412.32	4799.52	4445.25	3990.71	7512.99	11375.8	8154.74		3786.92	4270.5	5864.88	3208.72	2539.5	5514.98	8249.33	5577.43	3698.95	5070.61	3553.57	5015.08	3696.84	15529.4	7547.6
		1.32446		9434.17	5332.07	6777.02	6011.49	5574.75	4343.25	5236.69	6514.53	8823.41	6488.05	6713.28	4248.01	7670.57	20438.8	10689.5		7294.86	8037.43	5209.81	3429.91	2552.09	6529.19	15771.8	4916.6	5388.13	6326.41	5265.27	7193.95	3270.37	16944.5	8780.45
		1.51367		13855.2	7948.24	10469.9	9736.52	9733.94	8553.98	8051.1	10581.3	17339	11623.7	12649.6	5773.36	14353.7	31517.3	13959.1		6965.91	11057.2	5115.32	5504.93	4512.17	8388.14	14929.2	9494.45	10986	11083.7	11097.6	9782.8	5758.46	14745.5	8288.57
		1.70288		26785.7	13575	16446.7	18658.6	18181.2	14604.9	12591	21731.7	28572.5	16314.4	26326.7	8873.98	20223.8	44421.7	20979.4		11262.4	18455.7	7643.16	6380.36	6853.01	8956.05	19910.7	13903.1	18638.7	13781.8	16700.5	13013.9	7976.89	17751.8	9539.98
		1.89209		37864.5	18826	20393.5	28614.6	28044.4	19834.8	18385.5	30140.5	32700.6	19748.7	36831.5	15173.3	28499	51608.6	28505.9		9476.58	18197.6	10551.7	6693.36	7231.88	8418.09	21596.4	20202.8	20698.3	18487.2	19026.2	12299.6	9643.03	21053.6	11643.7
		2.0813		37173.2	23892	23273.3	28094.3	33572.2	25224.2	23943	33160	30192.4	16408.1	34273.7	28278.9	41600.2	44862.9	35217.3		11360.6	13084.8	8794.78	10121.3	6783.41	5464.67	17037.6	21723.8	16156	16629.1	16205.4	12484.4	12908.6	18298.4	10920.2
		2.27051		32218.7	19953.6	20878.1	24821.8	32830.8	21873.7	24941.5	26732	23609.9	14167.1	28277.9	37216.3	44524.8	38569.7	35905.5		9079.61	9617.91	6085.68	8574.73	7713.11	5671.29	17932.3	16209.1	11939.8	11745.3	15739.3	10554.2	12188.6	15187.4	10938.4
		2.45972		26297.7	17717.6	16396.7	21222.2	24788.4	15157.6	20970.1	21615.5	19263.3	14292	19028	37248.5	44575.7	28177.8	33062.6		4415.02	8434.7	4730.48	6130.28	8860.19	6349.35	12872.4	10545.1	6166.25	9393.06	14657.9	10017	12236	12327	9146.22
		2.64893		26337.2	21405.7	14488.9	14874.5	21781.3	14614.7	19073.2	19047.7	19755.9	16117.4	16403.9	31092.5	34490.7	23539	30537.9		6547	4451.41	4568.53	9070.82	8344.22	4361.62	12224.7	9098.64	4965.96	6682.29	10634.5	7062.15	9576.57	10420.3	5461.28
		2.83814		27285.4	24149.4	15916.9	13063.9	23477.6	14508.9	15352.7	18356.6	21556.7	17352.6	15403.7	21494.4	27597.9	22647.5	31504.8		2839.1	4254.19	4023.07	8814.43	7522.34	4545.42	8472.46	6254.08	4178.43	7395.2	9506.09	7887.99	5868.6	7064.86	5098.18
		3.02734		30294.2	30754.8	19705.9	14925.7	22033.2	14226.9	20645.3	21244	20795.9	19124.5	15165.4	19384.6	24379.2	20771.8	27722.5		3296.57	4454.84	4429.5	6714.56	8296.3	5556.6	9151.79	6341.57	3376.71	7486.49	7128.03	6873.51	6637.08	6026.97	3217.18
		3.21655		22123.2	30923.6	21662.2	16641.8	18589.9	15583.4	14647.1	23124.6	22101.8	19745	17993.8	22557.4	19909.1	20052.7	23095.2		3406.37	3480.03	4524.99	8949	6926.79	6486.32	6699.54	6152.13	5011.9	7618.04	5982.52	5744.73	9969.55	6412.55	2749.8
		3.40576		23872.5	25982.6	23696.8	16509.3	18097.4	15934.9	15384.1	24260.1	23329.3	22202.2	21280.4	24206.2	22973.7	20302.6	22494		3392.91	2764.68	4965.52	7250.52	6752.68	7818.22	5515.98	7079.69	4600.6	5910.33	5345.92	5637.62	6787.05	7193.03	3225.14
		3.59497		24627.4	28530.2	24058.1	16746.7	23345.7	17147.6	15695.2	24562.3	22835.9	25289.9	21499.7	25412.3	24040.3	19956.1	22689.2		3566.76	5942.52	5423.97	7765.42	6885.33	7833.25	6835.52	5944.07	3307.03	4546.2	8292.21	4786.71	6307.28	4835.31	3560.02
		3.78418		22379.6	27353.5	18862.9	27564.1	19858	20655.6	19897.3	25168.4	23519.5	25176.1	19630.4	22285.1	21611.5	19326.9	23793.3		2833.96	4139.06	4085.44	9719.93	5065.72	7255.08	6352.48	4415.5	2918.24	5421.53	5766.28	4542.57	6731.26	4196.51	4535.23
Mouse5_area2	mV	X0		rY40	rY41	rY42	rY43	rY44	rY45	rY46	rY47	rY48	rY49	rY50	rY51	rY52	rY53	rY54	rY55	rY56	rY57	rY58	rY59	rY60	rY61	rY62	rY63	rY64		gY40	gY41	gY42	gY43	gY44	gY45	gY46	gY47	gY48	gY49	gY50	gY51	gY52	gY53	gY54	gY55	gY56	gY57	gY58	gY59
		0		2517.33	7095.41	3656.61	2618	2610.52	2807.07	2625.63	2602.74	5019.64	4460.01	3891.77	2509.8	2656.55	2537.91	2611.64	2582.21	3345.24	3826.12	3695.93	2983.07	2402.23	3855.1	2411.23	2764.96	8450.67		2143.5	6149.29	3963.46	1865.22	1929.46	2519.82	2615.46	1461.78	2342.36	4839.85	3969.8	2274.43	2286.59	3353.62	2032.39	2272.74	3393.71	4104.13	4319.66	3110.89
		0.18921		2599.14	8384.29	3563.32	2555.26	2793.42	2832.53	2896.8	2684.67	5201.97	4541.67	4572.84	2820.81	2719.09	2398.84	2520.92	2598.24	3441.42	3531	3881.55	3027.31	2541.91	3899.67	2540.9	2849.6	9301.32		3008.34	6205.77	5092.44	1819.96	1717.88	2889.1	2846.83	1756.9	2959.55	6026.61	4557.09	2152.38	1763.78	3103.02	2402.03	2014.78	2935.01	3428.53	6005.32	3654.52
		0.37842		3525.89	9488.14	4063.67	2850.15	2802.54	3301.89	2990.73	3064.24	5086.24	4558.28	4640.71	2679.67	2792.81	2574.43	2679.54	2668.58	3326.39	2885.38	4171.85	3357.96	2720.01	4258.24	2528.03	2675.51	9863.43		2074.54	6854.29	5024.9	2327.33	1977.49	2865.95	3181.05	1590.47	3239.95	6212.31	3998.76	3434.88	2768.79	3279.57	2743.17	2233.05	2778.95	2492.82	6766.91	2578.97
		0.56763		3604.65	10941.1	5222.44	3240.24	3518.44	3762.58	3088.95	3002.44	5377.18	5346.51	4650.47	2847.54	2851.09	2569.58	2891.06	2776.56	3508.75	3121.16	4426.58	3291.79	2581.53	5243.01	2488.43	2970.38	9296.17		2700.16	5915.18	5786.75	2870.9	2189.65	3055.09	3546.12	2402.62	4017.24	5384.97	5194.84	2829.63	2690.21	3262.17	3102.26	2401.04	3083.29	1818.12	7061.41	2328.02
		0.75684		3505.79	12908.3	6082.59	3109.98	4806.23	5277.65	3728.99	3000.58	5915.09	6836.9	5861.24	5329.68	2871.66	2613.42	3003.16	2987.32	3329.6	3546.26	4710.46	3349.19	2871.68	5826.66	2701.4	3581.11	8892.65		3545.52	7414.01	6504.79	2170.93	2621.08	5515.33	5474.66	3346.36	4801.81	6326.02	4381.51	2817.08	3612.34	3557.74	3852.26	2863.64	3304.88	2193.14	8064.77	2701.02
		0.94604		3960.8	17112.1	6571.96	3516.89	8306.11	8877.93	7356.98	3570.65	6534.7	8282.68	8801.07	7620.98	3439.47	2808.03	3177.33	3038.66	3372.86	3529.14	6867.6	3826.76	2721.73	6777.65	2707.85	4994.28	10765.9		4007.2	7975.74	8729.56	2460.11	3990.92	7181.4	7194.45	3823.51	4028.64	7896.69	5210.57	3771.65	5008.11	2649.07	3092.59	3172.41	2895.37	2844.61	13006	4703.15
		1.13525		3943.93	23102.7	8408.62	4288.56	12024.4	12131.7	13279.6	4383.76	6769.99	10061.5	12493.9	10286.6	4011.88	3359.5	3816.57	3822.6	3500.68	3669.21	11247.9	6313.88	3564.47	8950.66	2881.44	5625.63	12303.6		3093.02	7314.13	10573.8	4557.91	6900.84	10457.5	10244.2	4475.88	3715.19	8897.05	6777.07	5048.89	5379.44	3609.33	3672.21	4553.52	3190.01	4279.23	19884.3	6096.39
		1.32446		4391.92	32296.6	11887.5	5615.66	17198.7	17566.1	19392.4	6760	8136.69	12343.5	16099.8	14852.1	5506.91	4151.91	5924.18	5659.65	4288.77	5355.03	21598.3	10873.9	5146.43	13414.6	3788.73	7317.93	14046.2		4517.68	8569.62	13163.4	4949.65	10301.2	15864.4	17408	7992	5350.1	6334.05	7549.94	5721.67	7556.47	5846.89	5348.53	5929.75	4036.64	6366.7	29047.9	8180.66
		1.51367		5565.05	44977	20228	9313.76	26310.2	25950.4	27511.3	10250.3	10209.4	14187.3	22320	20261.9	7846.56	7237.3	11061.6	8861.97	6469.47	9271.74	39287.6	16340	9271.51	22150.4	3750.01	12366.2	20227.8		5844.74	11488.1	18204.8	6162.73	17960	22769.1	23489.8	11018.5	5753.95	7601	9448.46	6387.3	10871.2	9382.14	8204.9	8917.85	6872.77	11387.3	38355.3	9226.91
		1.70288		9918.55	57720.3	28550.2	15819.6	40710.1	33568.9	41686.6	16476.1	14524.4	19108.5	30399.5	25482.9	13756.9	13227	18437.2	14927.4	11667.8	15741.1	62259.3	20212.5	14219.6	33679.8	4549.54	17451.5	29964.4		6904.24	14776.5	22983.4	9392.4	24043.1	24259.1	24840.9	11745.7	7652.48	9012.26	15302.1	10512.6	14797	13575.4	8837.67	11224.2	10496.7	21725.1	42081.2	10251.7
		1.89209		18495.2	64032.6	33441.8	24738.6	50390.1	39751.6	51551.8	25301.7	19897.1	24853.7	35933.1	27762.7	20437.6	21275.1	25909.8	18998.4	19631.8	24613.1	65351.4	23974.4	16505.5	39377	6006.65	24486.8	34581.8		14697.2	16394.3	26562.3	12627	25459.6	24257.9	26073.8	15721	11169.1	14139.7	19214.8	12499	16383.4	15697	11619	14223	11532.6	29078.5	43162.5	12363.9
		2.0813		26945.2	64992.9	34284.1	29100.5	54389.9	42708.8	50049.1	30312.2	25186.1	29048.9	38248.4	26550.5	24700.3	25244.9	29645.8	19220.7	22840.2	32810	65535	28951.8	16583.4	34917.9	7774.91	27673.6	30349.1		18755.1	17925.6	27408.9	14173.3	25144.9	24153.5	22614.4	21158.5	14738.2	19092.9	16391.5	16344.5	17252	16413.6	12728.7	14295.1	12896.7	35775.3	43812.2	12805.8
		2.27051		28913.5	63311.7	29836.7	29743.5	48008	38935.1	44240.7	30395.1	25922.9	29535.2	36575.7	23451.2	24292.2	22565.5	27480.1	17916.2	24640.7	31943.5	64298.9	28299	17385.8	26035.3	10379.3	24221.1	23381.3		18639.7	17740.7	22711.2	15808.7	19607	25477.9	21551	20966.9	18418.6	20269.1	13412.4	15749.8	17387.9	13802	14772.2	12338.8	13847.9	32551.4	41294.1	10799.5
		2.45972		26587.2	51556.1	23956.5	25289.9	34611.6	33002.9	32978.5	25239	22406.2	25513.6	30861.1	20354.1	20989.6	19100.3	22236.7	17374.1	20652.7	26953.8	44947.4	21952.3	21320.4	18873.8	15057.8	17939.2	15550		16301.5	16551.2	13481.2	10059.5	13743.3	18763.9	18765.9	17347.2	17594.3	20758.8	9074.02	14543.6	13331.9	9610.14	11670.6	10148.7	11461.5	18565.3	28085.6	7379.69
		2.64893		23860.3	36415	21324.4	23361.3	27131.5	25514.6	24723.3	19878.7	17981.5	20476.1	25648.8	17530.1	19060.6	16562.2	18408.7	16105.9	16562.2	23889.7	28936.7	15506.3	19598.5	18097.1	20425	14658.5	12702.2		14705.7	12907	6595.33	6634.02	9827.85	9175.13	15015.7	12874.4	15028.5	24133.2	6649.12	11850.4	12436.1	7352.39	7089.32	6584.78	11672.4	14013.4	20313.9	7054.96
		2.83814		19994.4	26294	19458.5	22457.9	30302.6	22531.3	21856.3	17747.2	17090.5	15934.2	21757	18208.7	16912	15091.4	18130.1	17588.1	14304.3	21092.1	25971.3	14426.8	19107.3	19558.9	32942.8	13426.2	13635.5		11333.9	10092.8	6672.42	5140.77	7170.46	6448.89	13227	11361.6	13168.9	22146.2	6023.01	8508.97	9824.91	6685.08	5933.67	5581.25	12506	10389.3	14347.1	5869.73
		3.02734		22513.4	22158.5	19528.7	21836.9	29397.5	23190.9	22829.9	19091.8	18287.5	17212.4	20260.3	18927.8	16966.7	15843.9	16937.3	18784.5	16134.3	19943.2	23159	17351	19401.3	21293.1	54414.7	16113.5	13284.6		8823.14	6848.98	6747.33	4358.42	5657.91	3818.58	9133.07	7758.48	11899.5	16933	7725.65	6154.52	9215.91	6246.31	4986.62	3439.32	11627.7	7916.44	10626.2	5026.64
		3.21655		25530.7	22931.6	20452.3	22896.3	27187	22895.7	22963.8	18974.2	19093.9	20229.8	19759.9	18734.3	18263.5	18257.2	17532.7	20177	18794.7	21496.2	22278.5	19971.4	21060	22715.7	63703.9	15883.3	13584.1		8557.69	5300.4	5280.98	4833.91	4851.47	4134.26	5622.73	6147.34	10480.3	12820.1	5942.95	5179.95	11595.9	7175.15	4267.04	2973.31	8141.42	6436.69	9416.33	5507.37
		3.40576		25832.7	21501.5	21457.6	22651	24437	23392.7	23656.7	20278.4	19192.5	24308.7	20853.5	18077.8	19439.2	18490	18780.9	22895.5	21365.2	23692.1	22721.6	21856.9	18814.8	24047.6	63370.5	15475.5	14478.6		8819.68	4143.76	4229.02	4903.33	3553.28	3655.93	4308.85	5000.93	10638.1	7811.73	4152.4	4088.96	11220.8	5542.62	4799.32	4847	5421.86	6835.14	6619.2	5182.29
		3.59497		23949.2	21970.4	20390.7	22485.4	20189	22985.7	22029	20334	19304.7	27572.4	21923.9	18966.8	18785.1	18744.5	19914.4	21327.9	22709.5	21819.8	22402.5	22756.3	20506.2	23701	51035	13789.8	13175.4		5177.8	4921.65	5232.47	4177.03	3240.57	3202.62	5019.35	5095.6	9349.74	6828.71	4484.24	3186.2	10012.6	5002.15	4404.02	4090.46	5681.69	4790.9	6257.53	4051.85
		3.78418		24379.9	22063.7	20659	23527	20477.9	22874.6	20076.7	20497.6	20795.7	30831.4	23684	19914.2	18054.2	18043	19244.3	16534.8	23346	23340.5	22781.3	20710.6	23024.3	22376.2	28832.7	13017.9	13049.2		3648.11	3353.06	3781.4	3859.4	3279.42	2360.78	2978.53	3760.99	7064.9	6639.18	5153.26	3671.61	11356.1	4297.39	3036.63	3159.79	6223.64	4829.43	5301.72	2567.28
Mouse5_area3	pV	X0		rY0	rY1	rY2	rY3	rY4	rY5	rY6	rY7	rY8	rY9	rY10	rY11	rY12	rY13	rY14	rY15	rY16	rY17	rY18	rY19	rY20	rY21	rY22	rY23	rY24	rY25	rY26	rY27	rY28	rY29	rY30	rY31		gY0	gY1	gY2	gY3	gY4	gY5	gY6	gY7	gY8	gY9	gY10	gY11	gY12
		0		2458.67	2260.17	2342.4	2338.11	2182.36	2177.26	2166.37	2168.23	2257.17	2783.13	3261.42	3003.56	2472.95	2224.09	2170.72	2592.33	2435.8	2457.8	2289.33	3332.11	2525.23	2170.5	2186.35	2764.83	2741.5	3183.02	4646.25	2531.04	4513.42	4186.59	3376.19	3049.29		1650.17	1564.09	1589.74	1679.43	1573.39	1513.24	1421.87	1365.89	1423.67	2301.05	3143.61	3175.41	2205.61
		0.15137		2490.66	2239.68	2397.1	2291.11	2173.22	2143.7	2223.96	2204.3	2264.83	2810.38	3165.16	2814.69	2519.82	2252.28	2216.82	2673.82	2560.96	2538	2367.98	3245.41	2553.58	2182.81	2207.06	3219.07	3073.76	3442.45	5052	2700.95	4866.01	4190.02	3352.64	3198.24		1616.34	1509.77	1734.8	1535.43	1537.34	1597.64	1418.16	1487.15	1576.64	2527.69	3034.49	2877.23	2162.66
		0.30273		2760	2250.93	2476.44	2314.61	2163.81	2207.26	2268.77	2223.33	2382.59	2826.51	3242.24	2728.03	2543.57	2294.99	2208.78	2612.87	2798.38	2723.17	2373.16	3104.74	2622.36	2231.81	2259.97	3646.75	3128.3	3626.76	5368.81	3051.24	5596.38	4249.03	3559.88	3291.81		1677.8	1424.58	1753.06	1646.85	1582.7	1513.43	1483.78	1322.54	1740.23	2938.99	3108.59	2177.25	1957.33
		0.4541		3034.23	2234.46	2559.95	2341.74	2213.39	2177.04	2407.13	2282.7	2529.36	3252.14	3317.2	2583.63	2612.35	2311.74	2203.03	2528.75	2930.33	2846.55	2417.29	3168.01	2851.34	2222.88	2266.69	3926.73	3646.83	4187.9	6009.79	3544.78	5667.78	4114.29	3791.12	3396.46		1737.94	1401.79	1954.88	1604.76	1522.77	1464.48	1346.72	1408.08	1856.72	3805.19	3030.23	1955.5	2020.2
		0.60547		3361.71	2329.06	2662.81	2353.15	2322.9	2221.49	2407.2	2341.67	2872.68	4301.55	3529.2	2541.08	2743.96	2392.92	2215.11	2722.07	3165.95	3178.72	2380.55	3093.26	2867.31	2227.55	2300.93	4135.05	3897.16	4696.91	6666.88	3977.23	6119.25	3843.09	4108.34	3531.25		1825.21	1526.59	1942.95	1631.69	1534.63	1427.04	1562.17	1393.14	1925.57	4932.61	2989.06	1924.06	1793.22
		0.75684		3416.57	2319.62	2939.03	2419.43	2654.07	2263.36	2469.83	2479.13	3372.28	6579.45	3903.32	2624.97	2976.21	2590.08	2253.59	2633.66	3465.18	3446.16	2405.62	3080.99	3126.18	2260.89	2394.34	4584.2	4047.07	4830.77	6979.59	4300.5	6784.14	3841.31	4362.97	3721.27		1880.4	1637.97	1984.01	1776.6	1570.02	1548.96	1613.63	1435.54	1999.04	6766.13	3349.74	1794.04	1854.23
		0.9082		3352.97	2392.78	3071.33	2487.46	2825.31	2308.71	2524.39	2671.76	3742.71	8766.64	3966.59	2820.36	3128.43	2791.3	2326.12	2883.13	3938.86	3703.76	2494.48	2924.49	4481.19	2346.26	2397.4	4737.17	4191.36	4804.19	7403.69	5292.06	7619.74	3863.07	4554.23	4018.98		1853.89	1650.32	2237.94	1742.74	1558.27	1732.12	1821.41	1623.72	1737.39	7536.11	3267.68	1708.42	1867.97
		1.05957		3546.34	2567.06	3024.97	2576.85	2841.15	2379.7	2522.34	2905.09	3995.19	9564.34	3715.02	2820.66	3400.87	3075.28	2425.06	3248.4	3733.87	4095.54	2903.95	3127.78	7387.17	2432.46	2469.06	5263.31	4374.7	4699.24	7848.84	7319.79	8534.58	4063.13	4943.47	4534.68		2109.18	1634.26	2313.41	1696.27	1732.73	1700.47	1695.16	1918.7	2009.3	8246.32	3331.95	1551.08	1993.78
		1.21094		3800.91	2679.33	3080.55	2683.4	2848.16	2446.57	2510.61	3320.07	4415.74	8321.83	3515.03	2913.35	3692.65	3335.4	2526.25	3542.8	3985.35	5209.97	4791.62	3889.55	12373.6	2592.92	2674.62	5349.92	5051.85	4963.84	7647.09	9297.78	9915.03	4735.84	5061.73	4593.81		2215.68	1727.84	2499.03	1784.93	1906.19	1747.51	1692.97	1892.19	2182.48	8634.35	3293.58	1754.78	1923.98
		1.3623		4153.5	2989.26	3271.23	2850.4	3236.17	2540.78	2800.22	4016.92	6465.56	6361.98	3825.15	3434.09	4423.9	3765.99	2661.92	3621.24	5000.96	7264.51	8386.58	5804.8	18056.4	2745.7	3276.01	6105.79	5957.46	5926.98	7682.9	9767.88	11433.5	6877.23	5185.96	5067.2		3161.04	1806.56	2727.42	1939.48	1985.43	1799.4	1774.21	1787.66	3059.93	8275.09	3288.6	1876	2079.72
		1.51367		5177.51	3391.35	3980.97	3053.87	4479.18	2820.95	3186.02	4966.06	13358.4	5632.11	5623.13	5175.01	5587.52	4320.25	2712	3784.89	7446.83	9611.61	14992.4	9796.68	21467.2	2912.51	4844.72	7626.99	7579.95	7389.43	7595.38	8956.22	13984.9	10189.2	5351.99	5587.99		3675.26	1927.54	3295.9	2022.84	1948.97	1952.9	1972.95	2028.27	3844.74	8294.07	3463.76	2244.92	2640.05
		1.66504		6923.07	4295.11	5799.39	3368	8497.18	3111.82	5292.96	6606.39	21674.8	7283.49	10693.5	8256.28	7738.77	5211.01	3183.43	4089.74	10407.9	11714.2	23227.4	14788.1	22411.8	3081.2	7568.85	10627.9	12175.5	9766.3	7839.22	7385.61	16553.3	14831.4	5585.87	7129.5		5010.61	2380.22	4181.08	2316.83	2192.22	2425.78	2653.2	2690.69	5237.38	8784.17	4548.73	2716.14	3855.57
		1.81641		9340.9	6686.54	8473.63	3453.52	13481.8	3433.11	8289.78	9357.27	29977.7	12237.1	16766	12165.7	10858.4	6773.94	3370.07	4539.47	12717.2	13718.4	27418.1	18438.9	22495.8	3978.33	10750.1	13764.5	16797.6	13691.7	9066.11	7000.6	18054.1	19048.8	6207.61	9722.1		6332.2	3532.73	5413.4	3062.05	2827.97	3219.05	4124.73	3473.71	6355.29	9822.02	6647.78	3637.55	4559.77
		1.96777		12222.5	10359.4	10347.8	4061.54	17347.9	3922.46	11010.7	12934.8	35225.1	19310	20345.3	15352.7	14270	9737.57	3949.45	5247.68	13310.5	14105.4	26643.6	18281.1	22266.2	6053.42	13492	14941.8	19515.8	15019.8	10833.3	7535.76	16730.8	19796.6	8500.87	12242.6		5892.86	5129.24	6423.41	3911.92	3332.09	3732.36	4891.71	4464.72	7027.06	10811.9	8428.22	5047	5287.48
		2.11914		13512.2	13959.3	10846.4	5293.75	17639.3	4339.01	12665.9	15657.5	32085.6	24587.3	19854.7	17302.7	17199.3	13315.8	5680.72	7213.92	12872.1	13233.7	23028.7	15366.1	22536.1	9561.71	14853.4	14739.3	20180.5	13803.7	12823.2	9007.27	13546.9	17464.2	11721.5	12707.3		5701.01	6668.73	6614.43	4863.91	3201.72	4066.78	6392.63	5751.28	8350.95	11357.3	8187.76	6019.78	5314.97
		2.27051		13192.9	15497.2	10333.4	7814.71	14174.8	5705.45	11991.2	16914.3	25535.1	25993.2	15098.6	16635	18195.6	15137.1	8201.4	9333.56	11725	12926.9	18871.1	11810.2	22158.4	13997.7	13612.5	13361.7	17955.8	11804.2	13797.2	10580.4	11078.8	14490.4	16323	11201		5469.16	6773.97	6500.97	4552.37	3148.76	4238.98	4767.75	6360.92	7229.61	10224.6	6938.27	5972.49	5054.89
		2.42187		12188.1	15078.3	9657.55	10861.3	11284.1	9073.04	10752.6	16348.3	18238.4	22961.9	11208.7	14897.5	16891.5	15155	10793.1	12278.8	11391.6	13231.3	15959.6	10008.6	21351.1	18014.1	11965.4	11997.5	18193	10678.8	12282	11053.9	10173.2	12294.3	19413.4	8918.16		4488.15	5498.85	5480.86	3745.95	3137.8	3747.62	3880.87	6009.32	5801.4	9294.01	5624.7	4573.23	3869.77
		2.57324		12668.5	13852.2	9527.5	14052.7	9563.51	14319.6	8863.52	14187.6	14872.5	18027.5	9959.91	13172.8	15171.1	14031.7	13650.4	15504.1	12507	13106.4	14272.9	10378.8	21843	19126.5	11084.1	12611.3	17994.1	11242.5	11002.2	11667.5	10638.7	11155.9	19233.8	7578.03		4434.31	4288.92	4660.02	3551.22	3060.16	3605.56	3567.81	5213.41	4221.4	8147.03	4422.46	3764.28	3115.38
		2.72461		11471.3	12485.8	9644.5	15450.6	9600.09	18700.3	9578.81	12575.9	13991.8	14133	10165.4	12655.6	13812.3	13209.6	15269.8	16748.5	12690.8	13491.9	13362.9	11644.1	22177.8	17064.5	11729.8	11684.4	16065.5	12182.7	10219.7	12035.4	11750.2	11465.6	17388.9	7339.13		3822.06	3396.93	3935.18	2719.06	2852.44	3428.93	3270.88	4264.6	3382.21	6742.66	3722.9	3254.34	2655.2
		2.87598		11107.6	12158.8	9882.62	15220.2	9756.71	19554.7	8993.61	12626	14390.5	12207.6	11164	12688	13122.8	12645.8	16378	15428.1	12585.9	13982.6	13317.6	13151.4	22756.9	14844.2	11629.3	12076.9	13612.9	12348.2	11210.2	11935.9	12887.2	12468.8	15021.8	8041.34		3473.52	2647.75	3468.38	2754.71	2756.4	3533.15	2625.68	3613.17	3003.07	5336.29	3444.28	3312.18	2846.84
		3.02734		11142.9	12644	9993.19	13725	10256.7	16778.2	9676.04	13119.6	14456	12677.5	11576.1	12668.1	12277.9	12262	16110.7	13947.1	13346.8	15387.4	13703.2	14131.2	21746.9	13215.5	11727.9	13119.7	12681.4	12074.1	13167	12065.4	12388.2	13397.5	13108.2	8456.39		3321.32	2445.73	3559.63	2792.47	2372.92	3492	2975.73	3098.2	2646.91	4608.68	3290.14	2928.61	2658.84
		3.17871		12708	13269.2	10715.4	11580.7	10911.5	13242.8	10186	12441.8	15153.2	13172.6	12775.2	12592.2	12053	11734.3	16275.1	14360.1	13751.6	14537.1	12967	14738.5	19857.2	12647.3	12584	13316.6	12418.7	11520.4	13008.5	12386.2	11187	13479.4	12704.2	8859.05		2772.95	2286.06	3112.26	2726.49	2313.13	2899.41	2831.08	2978.72	2730.31	4096.6	2903.58	2789.85	2805.7
		3.33008		11839	13419.6	11338.1	10070.6	12793.4	11193.6	10250.5	12131.4	15408.2	13561.6	11810.8	12238.8	11543	11302.2	15552.8	14150.6	13544.3	13603	14274.5	13953.9	16999.8	12966.4	12937.6	13374.7	12068.5	11766.8	12187	12446.7	10968.1	13089.8	13016.5	8999.64		2533.5	2187.38	2959.27	3118.27	2267.93	2612.74	2520.15	2823.83	2646.72	3458.07	2918.36	2794.53	2682.72
		3.48144		12497.1	12906.8	11672.3	9815.45	12294.1	11368.3	10830.8	12666.7	13345.9	13433.5	12037.1	11796.8	11059.1	11566.1	14911.4	12994.6	14742.9	12832.4	13719.1	14071.8	15826.3	13362.4	13689	13806	11923.9	11877.7	13170.9	12456.5	11548.7	13568.7	12886.4	9671.85		2607.49	2232.59	2639.6	2828.11	2333.4	3058.05	2743.6	2768.15	2507.74	2900.2	2864.55	2465.83	2676.02
		3.63281		11954.4	12373	12787.9	10148.5	11621.3	12054	11149.3	13568.7	13344.2	12809.6	13009.6	11890.7	10897.7	11404.4	14116.6	14651	14718.8	13149.7	14282.7	13415.9	14689.4	13183.4	13391.7	13137.4	11922.7	11750.6	13205.7	12113.9	11782.5	12822.3	13046.3	9932.42		2283.02	2226.84	2484.22	2581.61	2255.6	2808.66	2614.91	2602.34	2167.32	2675.57	2728.09	2318.44	2614.75
		3.78418		12148.1	12951.5	12592.1	10213.3	11598.4	11911.5	10412.5	14157.4	12699.9	12308.1	14223.8	12046.3	11029.1	11199.6	13685.3	14495.6	14698.6	14760.7	15023.5	14044.7	14568.7	12765.5	13459.2	13190.1	11671.3	12656	13023.2	11552.5	12221.9	13182.5	13159	10471.6		2325.56	2058.7	2408.43	3152.24	2231.88	2592.52	2743.45	2450.13	2425.64	2833.45	2540.8	2340.18	2449.69
Mouse5_area4	pV	X0		rY0	rY1	rY2	rY3	rY4	rY5	rY6	rY7	rY8	rY9	rY10	rY11	rY12	rY13	rY14	rY15	rY16	rY17	rY18	rY19	rY20	rY21	rY22	rY23	rY24	rY25	rY26	rY27	rY28	rY29	rY30	rY31	rY32	rY33	rY34	rY35		gY0	gY1	gY2	gY3	gY4	gY5	gY6	gY7	gY8
		0		2413.13	2659.64	2268.73	2275.46	2392.33	2210	2255.03	2319.02	2365.83	2643	2183.47	2196.05	2223.17	2344.31	2339.11	2400.4	2269.41	2252.43	2142.15	2225.15	2274.46	2193.44	2149.28	2267.15	2209.42	2619.9	2490.35	2657.83	3456.82	3303.17	2300.77	2179.14	2218.5	2295.38	2287.09	2259.03		1753.34	1658.97	1611.06	1812.12	1510.67	1464.87	1587.87	1651.46	1863.83
		0.15137		2571.69	2910.67	2233.05	2275.45	2404.83	2236.01	2328.52	2360.82	2360.5	2474.53	2225.98	2295.76	2281.46	2312.22	2431.74	2589.59	2257.15	2265.35	2154.7	2244.15	2234.74	2196.58	2238.24	2355.29	2217.1	2753.72	2541.82	2716.29	3382.07	3354.2	2277.07	2186.65	2303.82	2316.49	2215.74	2214.48		1671.3	1615.42	1538.58	1488.82	1569.49	1476.05	1551	1826.31	1500.4
		0.30273		2702.07	3062.85	2263.58	2320.01	2482.62	2237.47	2254.21	2461.19	2462.61	2441.69	2194	2261.19	2321.6	2367.42	2477.56	2475.24	2316.75	2266.26	2237.68	2198.99	2179.84	2234.62	2208.47	2331.38	2247.47	2837.19	2525.24	2606.74	3440.31	3076.56	2248.8	2193.93	2255.7	2322.04	2262.76	2314.49		1712.33	1503.78	1608.17	1810.22	1716.08	1518.53	1569.96	1641.03	1716.54
		0.4541		2751.38	3133.86	2316.65	2345.46	2498.48	2310.39	2236.51	2517.31	2429.2	2395.05	2225.46	2322.87	2356.16	2439.11	2437.89	2605.77	2287.58	2282.31	2347.85	2225.7	2237.22	2176.45	2373.09	2433.09	2214.24	2951.42	2701.29	2776.22	3490.61	3261.14	2363.16	2169.42	2170.58	2426.41	2189.32	2258.53		1890.3	1692.32	1655.22	1825.73	1935.45	1851.35	1398.96	1812.2	1606.44
		0.60547		2773.33	2990.62	2314.07	2361.12	2568.9	2399.09	2312.79	2654.43	2418.51	2436.28	2286.4	2276.1	2409.2	2543.1	2399.28	2840.01	2393.9	2443.46	2369.89	2249.54	2263.31	2176.88	2473.02	2315.9	2232.31	2714.02	2833	2921.58	4370.19	3217.47	2277.15	2276.28	2238.07	2467.85	2377.07	2391.51		1810.78	1681.76	1611.48	1663.77	2244.57	2061.67	1647.26	1619.29	1897.27
		0.75684		2685.7	2886.89	2392.63	2345.06	2626.57	2432.99	2331.92	2745.66	2495.2	2720.67	2246.51	2352.76	2398.8	2645.09	2463.6	2953.87	2364.5	2361.8	2547.87	2311.54	2230.05	2213.92	2718.45	2500.55	2311.75	2815.88	3053.6	2890.12	5285.31	3012.66	2378.6	2323.97	2241.16	2468.5	2324.51	2298.46		1861.07	1731.49	1607.66	1912.04	2339.5	1616.87	1523.78	1668.43	1678.22
		0.9082		3076.11	2953.19	2413.18	2445.11	3031.79	2510.48	2396.35	2916.41	2529.09	3155.23	2300.23	2316.64	2439.49	2862.78	2519.46	2917.66	2374.15	2295.29	3129.4	2375.81	2223.52	2238.23	3068.62	2540.74	2303.25	2929.13	3288.49	3063.05	6456.65	3195.4	2365.15	2316.08	2296.88	2447.94	2266.17	2467.57		2444.75	1998.18	1716.51	2072.17	2616.24	1467.46	1394.89	1608	1659.21
		1.05957		4273.97	3343.27	2519.03	2582.58	3201.74	2429.97	2387.57	2840.41	2520.52	3981.21	2338.51	2269.1	2537.81	3237.91	2566.45	3119.82	2429.41	2380.5	3970.05	2344	2274.33	2252.21	3427.98	2714.9	2366.98	3458.34	3307.09	3381.08	6370.96	3135.58	2372.3	2355.91	2356.68	2389.24	2453.59	2709.85		3181.71	2705.11	2090.34	2515.2	4103.53	1546.8	1431.16	1514.9	1689.26
		1.21094		7299.58	4785.02	2711.88	2837.57	3279.27	2423.24	2361.34	3197.32	2936.78	5275.7	2451.32	2270.85	2749.26	3899.94	2564.78	3511.05	2410.63	2548.12	5307.84	2472.09	2628.18	2339.1	3750.55	3020.45	2528.16	3942.93	3184.54	3300.21	5258.11	3431.22	2467.42	2504.02	2551.76	2346.74	2370.99	3184.84		4272.6	4017.51	2182.56	2962.52	3756.7	1670.72	1574.83	1885.01	2095.47
		1.3623		13690.8	8291.62	2691.35	2977.93	3404.75	2534.24	2589.35	4751.76	4611.91	8792.17	2455.5	2356.38	3606.92	5004.59	2546.36	4257.69	2868.12	2800.59	7400.64	3071.24	3815.89	3214.71	4912.96	3761.14	3058.67	5251.31	3307.14	3419.57	4535.73	4987.95	3263.59	3558.91	3320.6	2499.71	2536.77	3931.05		5579.79	5963.55	2929.96	3407.61	6110.12	1730.67	1530.06	2332.59	2390.35
		1.51367		22370.9	13304	3271.56	3395.85	4109.53	3188.28	2945.98	6142.28	10024.1	14075.5	2669.76	2491.27	5208.98	7325.38	2823.72	6016.34	3880.01	3182.77	10135.3	4476.54	6727.53	5320.49	7641.45	5514.22	4349.51	7131.98	4639.07	3992.04	6189.9	7439.35	6662.55	6538.55	5547.52	2755.77	3229.81	5909.53		7066.3	6878.52	3535.55	5541.95	6421.86	1717.73	2032.81	2408.95	2512.38
		1.66504		30683.8	20447.5	4661.58	3862.76	4895.1	5721.28	3469.31	6795.76	17244.5	21296.7	3175.69	2942.5	10815.2	10493.3	3048.4	9360.79	5903.27	3862.95	14070.3	7451.26	10934.3	9186.33	12445.2	8250.35	5838.38	9290.09	8155.22	5266.17	12516.3	12647.5	12250.1	11984.5	8431.77	3114.57	4605.82	8665.89		7537.92	7738.61	4957.45	5619.97	7408.09	2030.71	2598.04	2951.14	3804.32
		1.81641		38041.8	28416.9	6761.84	4524.92	5460.96	9746.15	4126.03	7356.1	28984	25446.1	4156.06	4259.38	20015.3	14654.8	3473.55	12553.7	8525.31	4419.54	19618.6	12040.1	15299.6	14799.5	17384.6	11072.6	7006.89	11438.8	15832.6	8962.1	21926.4	17302	20708.1	16665.7	12558.9	3580.4	8857.85	11588.3		6598.91	8400.21	6915.3	6486.05	7514.54	2786.1	2881.21	3206.71	5265.56
		1.96777		38542.7	31115.5	10080.8	5409.98	6726.28	14975.4	4879.44	9649.78	33092.2	28003	6027.61	7287.26	33469.6	17623.9	3607.24	14746.4	11325.5	5817.77	24278.9	15980.1	17923.5	18636.2	19205	13781.8	8310.8	12396.3	24497.6	14715.6	28304.4	21590.6	25464.3	18732.4	13090.5	4472.15	12213	12066.7		5948.51	7012.41	7985.89	7435.64	7512.68	3855.99	3950.36	4191.3	5338.84
		2.11914		37228.4	29835.2	12953.3	6679.07	7634.03	18006.2	5774.63	17037.7	31965.2	26203.1	9387	11957.6	48652.1	18097.4	4264.15	14182.4	12591.5	7235.05	26710.5	17871.6	17650.2	19555.7	17210.1	14328.6	8659.39	12090.1	29317.8	21168.3	28565.3	22055.2	23999.7	17194.8	12780.5	5306.42	16325.5	11694.4		5376.39	5978.54	8062.68	8046.01	7474.37	4591	3610.46	4687.58	6182.03
		2.27051		30894.9	24585.6	14113.6	8354.85	8301.22	16988.3	6543.38	31300	24948.4	22030.4	14694.3	17456.3	57947.1	15868.6	5213.4	12261.6	12221.8	9864.55	25617.9	18701.5	14900.3	17246.4	13443.2	12894.6	9062.69	11411.3	28274	26279.8	23415.3	19507.1	18870.4	13624.3	10931	6562.23	16213.5	10874		5261.9	5113.29	7228.66	7591.91	6683.02	5026.72	4197.72	4179.81	5911.91
		2.42187		24270.7	20202.8	13096.3	10137	11193.5	12918	7997.27	47181.1	17021.5	16963.3	20619.3	22333.7	61455.4	13303.7	6108.77	9839.38	9944.62	13402.9	20632.4	20347.2	12075.4	13124.2	10411.5	10910.3	9948.33	10172.6	21488.2	26978.4	17658.2	16636.6	12484.6	11278.5	9724.64	8520.85	13446.6	9776		4156.17	4690.93	5318.89	6931.74	6038.24	5691.33	3476.3	3712.01	3886.03
		2.57324		18302.6	15777.6	12171.9	11669.7	14283.8	9065.36	10807	54124	11261.4	11792.1	24532.1	23779.3	60469.7	10783.7	7213.08	8396.34	8975.6	17028.1	15943.8	25759.4	10246.5	10391.4	9062.9	9249.14	12156.8	9820.89	15618.8	25534.6	14526.8	14131	9857.48	11109	9009.61	11466.3	11334	9714.95		3704.98	3983.24	5283.81	5630.27	4864.78	4988.46	3402.31	3506.06	4270.09
		2.72461		14491.6	13762.9	11741.7	12880.4	18777.9	7154.54	14392.1	47042.5	10672.5	9911.93	26724.5	21783.6	53399.7	9066.78	8743.71	8176.03	8436.88	18978.2	13174.7	33138.5	10100.4	9168.02	8947.73	8779.15	14565.6	9706.7	12921.8	22101.5	12969.8	13943.5	9331.87	11834.8	9839.23	15817.1	9606.03	10322.3		3582.19	4025.69	4424.15	4053.71	3817.36	4068.61	3179.41	3072.7	2989.21
		2.87598		12220.3	12823.2	12117.4	14344.8	19832	7393.67	16244.1	33792.4	11540.3	8848.02	24498.5	17741.1	39991.3	8036.19	9689.24	8295.79	8239.71	18019	12799.1	34377.3	11337.5	9087.33	9715.64	9044.01	15018.9	10355.3	12962.2	18628	12435.7	14428.7	10665.3	11830.8	10542.6	18537.5	10191.3	12273		3487.63	3555.26	4413.47	3376.56	4128.68	4364.66	2468.11	2374.28	2822.32
		3.02734		11948.2	12241.2	14068.8	17688.9	17241.7	9241.85	15974.5	21655.3	12157.6	8950.49	19985.8	14851.4	26143	7369.71	11955.3	8843.11	8808.96	16659.3	14448.9	30571.6	12103.7	9286.9	10901.6	10127.7	14469.6	10406.8	14516.9	16412.3	11406.6	14993.6	11944.4	11111.2	11104	17501.2	12713.7	11888.9		3063.31	3239.3	4123.09	3007.07	3651.2	4781.38	2781.94	2197.21	2472.68
		3.17871		13050.6	12407.3	16874.1	21176.4	14049.4	11080.5	14420.2	15393.4	12222.5	10461.4	16288.1	12874.8	17501.4	7801.19	13606.6	9218.28	9831.1	14553.8	15660.2	23459.2	12177.9	9746.83	12170.2	11038.7	12806.9	10795.9	15836.5	16594.9	10751.8	16424.2	12803.9	10960.9	10216.6	15467.8	12734.5	12641		2723.21	2499.43	3284.88	2962.56	3316.68	4116.28	2600.08	2090.75	2512.82
		3.33008		12750.3	13437.5	21028	22917.5	12745.2	12887.4	13608.9	13536.3	13193.6	11783.4	14503.1	12307.8	14625.9	8831.22	14444.9	9877.85	10363.1	13716.5	15353.3	18720.5	12437.3	9901.47	13217.5	11578.8	12219.2	11150.4	15753.5	16758.6	11210.1	17259.1	12974.8	11448.8	11372.3	11666.9	11399.3	13042		2774.31	3237.92	3080.37	3440.68	2815.73	3914.55	2453.46	2062.07	2394.51
		3.48144		12493	13602.9	22689.7	22360.2	12027	13505.7	13280	12993.9	12567.8	11232.4	13864.2	12478.9	13746.3	9163.46	13057.8	10979.2	10880	12904.3	14143.9	15785.7	12927.7	10400.9	13810.6	12468.9	12959.9	10933	16164	16861.4	12209.4	17258.7	12489.2	11130.2	11265.5	10380.1	11375.9	11831.5		2872.92	3328.18	2903.41	3332.99	3058.8	3270.16	2189.11	2260.43	2275.72
		3.63281		12538.2	12057.4	21032	19122.3	11661.3	12797	12863.9	13412.6	12019	10943.1	13253.2	12526.2	13680.4	9252.48	11780	11552.1	10941	13541.6	13731.7	15404.8	12538.1	10170.8	14086.5	12784.3	12916.8	11458.5	16928.5	17187.1	12564.4	16540.6	12956.9	10430	10149.5	10742.5	10690.4	12030.2		2791.66	2833.33	2965.64	3442.84	3011.13	3387.2	2294.29	2309.61	2169.64
		3.78418		12122.3	11480.3	18843.7	15926.3	12284.6	11408.6	12728.1	11938.9	13062.4	11333.9	12577.8	12675	12080.6	9813.15	11382.5	11425.6	11250.9	14283.5	13294	15603.4	11666.9	10253	13577.7	12670.6	12036	11660.8	16169	17343	12569.4	15852.3	14340.3	10369.5	10247.1	10829	10319.5	12358.5		2957.95	2902.94	2373.94	2905.14	2394.15	3770.56	2551.53	2431.41	2136.97
Mouse5_area5	ascV	X0		rY0	rY1	rY2	rY3	rY4	rY5	rY6	rY7	rY8	rY9	rY10	rY11	rY12	rY13	rY14	rY15		gY0	gY1	gY2	gY3	gY4	gY5	gY6	gY7	gY8	gY9	gY10	gY11	gY12	gY13	gY14	gY15
		0		2640.64	3089.95	2699.89	2484.62	2715.18	7034.33	3787.19	3570.67	2631.93	2678.71	3024.94	2789.69	7438.17	5231.31	2679.25	3125.09		1293.96	1952.48	1391.67	1160.53	1913.77	12768.5	6415.72	1268.67	1344.57	1481.55	1750.07	1458.49	6929.33	7404.33	2574.05	1733.64
		0.18921		2686.63	3136.74	2875.6	2605.8	2752.84	5497.63	4383.2	2414.59	2567.23	2605.82	2859.55	2728.47	6409.41	4528.92	2639.46	2737.59		1713.76	1684.01	1495.49	1525.24	1578.9	8114.8	5937.25	1769.27	1253.19	1255.92	2717.88	2148.33	6972.15	5048.96	1496.39	1522.07
		0.37842		3082.26	3729.07	2828.55	2949.43	2646.89	8535.51	4117.46	2470.68	2627.39	2669.33	3219.96	2979.03	5445.7	4335.94	3080.8	3067.79		2902.76	1900.46	1470.65	1657.42	3243.3	5634.37	3088.14	3162.83	1222.28	1228.23	4732.97	2125.64	5841.55	5561.79	2664.18	2074.67
		0.56763		3239.53	3621.43	3105.95	2910.83	2791.64	6710.51	4070.49	3116.83	2963.39	2693.36	5056.81	3358.03	6744.24	5140.9	2903.53	2617.54		2182.77	1525.37	1966.82	1328.98	3583.32	5571.35	5712.18	3493.09	2142.36	2290.03	7110.51	2071.26	5488.41	7328.23	3516.49	4268.53
		0.75684		3579.32	3233.74	3299.3	2769.09	3182.5	7705.91	3464.63	3005.38	2918.14	2898.77	7880.34	3620.83	6830.27	6657.23	2852.96	2601.98		2014.76	2518.52	3089.42	1405.3	2761.04	5242.21	3210.87	2390.83	2156.76	1688.65	21103.5	3429.16	6806.73	5819.42	5312.11	7462.87
		0.94604		5337.45	4279.61	3428.28	3444.31	3253.41	9324.11	3503.68	3925.77	2839.49	2873.53	10332.8	3714.28	6517.94	8128.97	3420.78	2946.99		4367.23	4071.45	2029.86	3404.96	1989.7	6493.77	3642.77	2800.99	2318.16	2009.55	27519.9	6493.36	7476.82	6064.32	4053.4	5695.67
		1.13525		13162.7	7266.39	4727.02	4198.69	2919.87	8831.56	4090.9	3368.92	3183.62	3398.6	19361.3	5225.62	7283.53	8768.78	3155.78	3412.18		6082.44	5783.39	2959.38	4362.66	1806.41	3061.73	2341.89	6125.84	2894.04	2789.61	51508.3	11164.5	5539.07	4861.86	6050.82	9993.29
		1.32446		35791.6	14168.6	7710.66	6558.33	3663.03	11157.2	6968.84	6358.14	4456.48	3511.54	23137.2	7228.31	6570.81	8938.68	4697.21	4871.85		8482.98	6447.26	5563.63	6267.8	1820.71	10620.8	6696.07	8089.94	6216.44	2311.55	53377.6	18834.6	9517.61	6898.38	9876.2	11912.5
		1.51367		60034.2	31241	12938.2	14493.6	5910.18	21974	13011.2	11425.7	9431.89	4457.07	26688.4	12930	11261.4	12080	7293.42	9862		15342.6	10502.9	8280.72	7840.14	2238.03	12553.3	15182.8	24351.8	16594.5	6030.38	49348.5	27948.4	17170.3	11919.7	12024.2	14147.2
		1.70288		65535	49733.5	19640	25532.3	9855.43	47995.3	21142.2	20039.6	17657.8	10713.8	30344.7	24172	15030.9	16329.6	13721.9	15011.4		23966.6	18482.3	13395.4	12377.1	5817	13109.9	16657.2	35516.3	31297.5	14558.1	53469.8	27468.6	24816.1	11935.5	14432.1	11758.4
		1.89209		65535	60511.8	28734.9	37536.8	18240.4	55041.2	28220.8	34997	27948	22625.9	36152.2	33525.4	21668	19385.6	24859	20101.8		22273.3	18902.5	19385.1	14505.3	12883.4	14783.8	14043.4	38471.8	38131.1	21804.4	39199.2	31361	21661	12670.7	13467.8	13645.1
		2.0813		65504.9	62084.6	35869.1	47145.1	25409.9	52930.7	26580.5	42327.5	32877.8	31098.9	38082.2	32825.8	33434.5	23826.6	34809.3	24134.3		20707.6	19883.9	20639.2	13025.3	13439.8	16356	13606.9	39098.3	33669.5	26231.6	32871.4	32032.5	19949.8	18271.5	11385.5	16054.2
		2.27051		62841.4	58417.5	34929.7	45237.3	30186.5	36816.7	25925.8	46903.2	29846.2	34257.9	37672.4	23847.3	32070.5	24369.3	32356.2	22460.8		19482.4	19398.5	20466.9	13683	10879.9	14925.7	11463.5	25525.6	42552.4	33394.8	35238.9	31070.3	20426.7	21870.6	16516.6	11991.4
		2.45972		46368.3	47595.5	30053.7	33772.3	23990.8	30147.6	22777.3	37065.1	24723.5	29651.4	33492.4	18646.2	28877.3	23775.1	28009.1	15622.6		17723.7	14262.9	14976.4	12665.5	8128.18	7045.15	11747.9	12182.9	37199	23448.1	24955.2	23292.7	18910.8	18799.9	12638.6	6071.59
		2.64893		26025.7	29437.5	21809.6	22367.3	16821.8	19229.8	21297.3	35974.2	20243.5	24003.8	23944.6	16256.3	18704	19073.8	21844.2	12157.7		11087.5	9295.34	11806.4	9045.27	6593.53	5893.3	7542.04	6461.25	33827.9	19848.6	18977.5	16302.9	17222.5	8595.25	8447.69	7306.03
		2.83814		20463.9	21246.4	18239.5	18352.3	16083.6	21022.3	23508.7	23852.5	21537.8	19486.2	19435.9	17438.4	16117.2	17597.1	17739.3	15460.5		6510.89	8346.46	7412.31	6913.42	4374.29	4145.4	6074.01	6993.57	27662.8	13560.4	18716.5	16480.1	21620.5	8922.49	6520.8	5750.89
		3.02734		21750.6	19981.3	21165.5	18365.2	17456.7	20305.5	23418.3	24677	22582.8	18214.9	17178.3	18508.9	17398.5	19416.9	14780.4	11956.3		7702.11	5492.25	5962.35	4859.82	2578.8	5205.12	6800.21	6797.48	17974.8	6550.25	12131.3	11807.7	12958	8930.74	6925.87	4340.09
		3.21655		24957.2	19120.8	24174.7	21015.8	17389	21617.1	26891.9	21270	16707.1	17791.7	20706.4	20972.5	13401.5	20696.2	15125.9	11326		6450.11	6277.84	3660.51	5244.88	3012.87	4232.36	2708.06	4156.05	10256.5	4268.69	13685.2	9946.57	10081.4	7694.82	6004.85	4276.36
		3.40576		23940.7	18567.6	25285.7	18300.8	18176.4	21697.8	27567.4	25575.2	17837.2	20816.8	19428.7	26404.3	17268.1	20928.3	15022.5	11681.3		6381.92	6119.82	2639.43	4266.37	2965.18	3049.35	2753.84	5164.62	8089.6	4679.61	15696.6	9379.85	9839.29	6537.65	7445.88	3514.63
		3.59497		22563	15631	25090.2	15623.9	23169.8	24554.4	19434.6	26823.4	23360.6	21328.1	19919.5	29975.8	19874.5	20749.2	18316.5	8698.21		6970.38	5608.26	2368.39	2594.99	4169.54	2782.6	4082.17	3809.47	6869.35	7284.09	14903.2	7922.9	9358.67	6486.02	7164.46	4851.79
[truncated: 188 more columns]

## Sheet: Fig. 5d
Mouse#_area#	Vessel type	Nanoparticle ID	TotalTravel in 30 min [µm]
M1_1	cap	1	5.49554
M1_1	cap	2	6.91784
M1_1	cap	3	4.46245
M1_1	cap	4	6.75166
M1_1	cap	5	7.63708
M1_1	cap	6	7.58089
M1_1	cap	7	5.73059
M1_1	cap	8	4.30821
M1_1	cap	9	4.78773
M1_1	cap	10	7.56606
M1_1	cap	11	6.0926
M1_1	cap	12	6.87353
M1_1	cap	13	4.81797
M1_1	cap	14	5.51372
M1_1	cap	15	3.72995
M1_1	cap	16	4.33947
M1_1	cap	17	5.02976
M1_1	cap	18	3.14159
M1_1	cap	19	7.26558
M1_1	cap	20	3.75166
M1_1	cap	21	3.36157
M1_1	cap	22	4.71793
M1_1	cap	23	4.51495
M1_1	cap	24	10.7797
M1_1	cap	25	5.06313
M1_1	cap	26	6.48773
M1_1	cap	27	4.14893
M1_1	cap	28	6.11051
M1_1	cap	29	6.43104
M1_1	cap	30	5.4616
M1_1	cap	31	4.91979
M1_1	cap	32	4.21549
M1_1	cap	33	5.68678
M1_1	cap	34	7.77818
M1_1	cap	35	4.44301
M1_1	cap	36	5.4596
M1_1	cap	37	6.71324
M1_1	cap	38	3.72391
M1_1	cap	39	4.31324
M1_1	cap	40	4.21297
M1_1	cap	41	4.80328
M1_1	cap	42	4.88047
M1_1	cap	43	4.10961
M1_1	cap	44	4.04897
M1_1	cap	45	6.91357
M1_1	cap	46	4.8039
M1_1	cap	47	5.44311
M1_1	cap	48	5.90661
M1_1	cap	49	5.648
M1_1	cap	50	5.46517
M1_1	cap	51	3.90038
M1_1	cap	52	2.98948
M1_1	cap	53	5.84493
M1_1	cap	54	3.90038
M1_1	cap	55	3.90038
M1_1	cap	56	3.90038
M1_1	cap	57	3.90038
M1_1	cap	58	3.90038
M1_1	cap	59	3.90038
M1_1	cap	60	3.90038
M1_1	cap	61	3.90038
M1_1	cap	62	5.90369
M1_1	cap	63	2.53539
M1_1	cap	64	3.41707
M1_1	cap	65	3.48703
M1_1	cap	66	3.99654
M1_1	cap	67	5.94116
M1_1	cap	68	4.15265
M1_1	cap	69	5.87671
M1_1	cap	70	5.8941
M1_1	cap	71	4.79063
M1_1	cap	72	3.74312
M1_1	cap	73	3.75567
M1_1	cap	74	5.71769
M1_1	cap	75	2.32508
M1_1	cap	76	3.90358
M1_1	cap	77	4.263
M1_1	cap	78	5.60494
M1_1	cap	79	4.04073
M1_1	cap	80	2.98405
M1_2	pcV	81	5.86272
M1_2	pcV	82	3.19266
M1_2	pcV	83	5.21622
M1_2	pcV	84	5.503
M1_2	pcV	85	4.07776
M1_2	pcV	86	4.31574
M1_2	pcV	87	4.70529
M1_2	pcV	88	8.04462
M1_2	pcV	89	2.41023
M1_2	pcV	90	4.50602
M1_2	pcV	91	3.71075
M1_2	pcV	92	5.09028
M1_2	pcV	93	5.04395
M1_2	pcV	94	8.10034
M1_2	pcV	95	7.44339
M1_2	pcV	96	7.70949
M1_2	pcV	97	5.31435
M1_2	pcV	98	3.04054
M1_2	pcV	99	6.97613
M1_2	pcV	100	5.46501
M1_2	pcV	101	6.80301
M1_2	pcV	102	3.05289
M1_2	pcV	103	7.82546
M1_2	pcV	104	2.62169
M1_2	pcV	105	4.473
M1_2	pcV	106	5.55077
M1_2	pcV	107	4.29788
M1_2	pcV	108	5.43913
M1_2	pcV	109	4.56807
M1_2	pcV	110	6.26113
M1_2	pV	111	6.98691
M1_2	pV	112	2.49361
M1_2	pV	113	15.6274
M1_2	pV	114	5.32932
M1_2	pV	115	6.93715
M1_2	pV	116	6.76025
M1_2	pV	117	3.65514
M1_2	pV	118	2.68039
M1_2	pV	119	3.14167
M1_2	pV	120	3.80428
M2_1	pcV	121	8.37376
M2_1	pcV	122	5.6317
M2_1	pcV	123	5.87185
M2_1	pcV	124	6.15918
M2_1	pcV	125	5.01273
M2_1	pcV	126	5.94859
M2_1	pcV	127	7.16469
M2_1	pcV	128	4.76109
M2_1	pcV	129	3.76988
M2_1	pcV	130	8.25485
M2_1	pcV	131	8.91065
M2_1	pcV	132	7.68748
M2_1	pcV	133	5.67738
M2_1	pcV	134	5.52811
M2_1	pcV	135	9.19582
M2_1	pcV	136	8.13859
M2_1	pcV	137	9.37083
M2_1	pcV	138	10.2359
M2_1	pcV	139	5.26346
M2_1	cap	140	8.93385
M2_1	cap	141	10.4498
M2_1	cap	142	10.177
M2_1	cap	143	5.81927
M2_1	cap	144	5.80435
M2_1	cap	145	6.59591
M2_1	cap	146	5.07445
M2_1	cap	147	6.82199
M2_1	cap	148	8.25492
M2_1	cap	149	6.21861
M2_1	cap	150	7.63471
M2_1	cap	151	5.65226
M2_1	cap	152	4.56544
M2_1	cap	153	10.3681
M2_1	cap	154	8.01722
M2_1	cap	155	6.13186
M2_1	cap	156	7.31031
M2_1	cap	157	6.92101
M2_1	cap	158	6.52413
M2_1	cap	159	6.71093
M2_1	pcV	160	8.6188
M2_1	pcV	161	8.72328
M2_1	pcV	162	9.6374
M2_1	pcV	163	9.48862
M2_1	pcV	164	8.86699
M2_1	pcV	165	4.48022
M2_1	pcV	166	5.52647
M2_1	pcV	167	7.57576
M2_1	pcV	168	9.2748
M2_1	pcV	169	8.91325
M2_1	pcV	170	6.46371
M2_1	cap	171	6.84892
M2_1	cap	172	5.43377
M2_1	cap	173	7.56918
M2_1	cap	174	7.14019
M2_1	cap	175	5.77688
M2_1	cap	176	4.09058
M2_1	cap	177	5.71508
M2_1	cap	178	3.48198
M2_1	cap	179	3.85859
M2_1	cap	180	5.89385
M2_1	cap	181	4.769
M2_1	cap	182	4.27548
M2_1	cap	183	3.23791
M2_1	cap	184	2.9431
M2_1	cap	185	4.55487
M2_1	cap	186	3.39563
M2_1	cap	187	4.04394
M2_1	cap	188	3.57346
M2_1	cap	189	3.65272
M2_1	cap	190	3.93145
M2_2	pV	191	6.60484
M2_2	pV	192	6.34911
M2_2	pV	193	4.79523
M2_2	pV	194	4.47638
M2_2	pV	195	6.9504
M2_2	pV	196	4.67622
M2_2	pV	197	7.22371
M2_2	pV	198	3.45252
M2_2	pV	199	7.18596
M2_2	pV	200	4.42727
M2_2	pcV	201	4.96495
M2_2	pcV	202	7.4935
M2_2	pcV	203	4.83696
M2_2	pcV	204	3.81412
M2_2	pcV	205	4.64781
M2_2	pcV	206	9.78389
M2_2	pcV	207	5.06699
M2_2	pcV	208	4.88657
M2_2	pcV	209	5.11779
M2_2	pcV	210	5.0122
M2_2	pcV	211	6.40818
M2_2	pcV	212	3.31522
M2_2	pcV	213	5.03368
M2_2	pcV	214	4.70979
M2_2	pcV	215	5.24429
M2_2	pcV	216	3.61442
M2_2	pcV	217	4.06147
M2_2	pcV	218	5.91606
M2_2	pcV	219	4.94989
M2_2	pcV	220	10.4429
M2_2	pV	221	6.18453
M2_2	pV	222	11.1289
M2_2	pV	223	6.71392
M2_2	pV	224	6.33805
M2_2	pV	225	5.48953
M2_2	pV	226	6.28642
M2_2	pV	227	6.61726
M2_2	pV	228	4.45395
M2_2	pV	229	6.50074
M2_2	pV	230	8.5322
M3_1	cap	231	3.8207
M3_1	cap	232	6.8231
M3_1	cap	233	4.66039
M3_1	cap	234	2.85599
M3_1	cap	235	3.24125
M3_1	cap	236	4.033
M3_1	cap	237	3.4707
M3_1	cap	238	2.92838
M3_1	cap	239	3.79644
M3_1	cap	240	3.39923
M3_1	cap	241	4.56842
M3_1	cap	242	2.94194
M3_1	cap	243	5.77781
M3_1	cap	244	3.6105
M3_1	cap	245	3.34078
M3_1	cap	246	3.85629
M3_1	cap	247	4.67112
M3_1	cap	248	2.4145
M3_1	cap	249	3.36448
M3_1	cap	250	3.02144
M3_1	pcV	251	4.39369
M3_1	pcV	252	4.08142
M3_1	pcV	253	3.56628
M3_1	pcV	254	2.71873
M3_1	pcV	255	4.53117
M3_1	pcV	256	7.27505
M3_1	pcV	257	5.85334
M3_1	pcV	258	3.67282
M3_1	pcV	259	4.06248
M3_1	pcV	260	4.04148
M3_1	cap	261	5.78445
M3_1	cap	262	6.85574
M3_1	cap	263	5.11091
M3_1	cap	264	5.84864
M3_1	cap	265	3.1557
M3_1	cap	266	3.9919
M3_1	cap	267	8.03732
M3_1	cap	268	3.65037
M3_1	cap	269	4.04656
M3_1	cap	270	6.89873
M3_1	pcV	271	3.67757
M3_1	pcV	272	4.6013
M3_1	pcV	273	4.64427
M3_1	pcV	274	6.74385
M3_1	pcV	275	3.20624
M3_1	pcV	276	12.3048
M3_1	pcV	277	6.63035
M3_1	pcV	278	5.6123
M3_1	pcV	279	3.99857
M3_1	pcV	280	6.11475
M3_1	cap	281	3.12109
M3_1	cap	282	2.99487
M3_1	cap	283	4.95974
M3_1	cap	284	3.47337
M3_1	cap	285	6.43814
M3_1	cap	286	5.44428
M3_1	cap	287	2.03122
M3_1	cap	288	5.43813
M3_1	cap	289	3.02117
M3_1	cap	290	3.44266
M3_1	cap	291	6.9761
M3_1	cap	292	4.52111
M3_1	cap	293	5.38372
M3_1	cap	294	4.08205
M3_1	cap	295	5.14094
M3_1	cap	296	2.73045
M3_1	cap	297	3.10527
M3_1	cap	298	5.51969
M3_1	cap	299	4.23708
M3_1	cap	300	3.13823
M3_1	cap	301	3.44963
M3_1	cap	302	4.55945
M3_1	cap	303	2.75336
M3_1	cap	304	6.88777
M3_1	cap	305	4.70117
M3_1	cap	306	5.54051
M3_1	cap	307	5.07097
M3_1	cap	308	3.1236
M3_1	cap	309	5.47898
M3_1	cap	310	4.33345
M3_1	pcV	311	5.28981
M3_1	pcV	312	5.07418
M3_1	pcV	313	3.22613
M3_1	pcV	314	4.34769
M3_1	pcV	315	2.51324
M3_1	pcV	316	3.80888
M3_1	pcV	317	4.30976
M3_1	pcV	318	2.78276
M3_1	pcV	319	2.4873
M3_1	pcV	320	2.63944
M3_1	cap	321	3.03624
M3_1	cap	322	2.91392
M3_1	cap	323	3.70518
M3_1	cap	324	3.54363
M3_1	cap	325	2.68115
M3_1	cap	326	2.97526
M3_1	cap	327	6.09361
M3_1	cap	328	4.92039
M3_1	cap	329	3.21737
M3_1	cap	330	3.99195
M3_2	pV	331	7.0143
M3_2	pV	332	5.12507
M3_2	pV	333	6.39042
M3_2	pV	334	4.54937
M3_2	pV	335	5.05843
M3_2	pV	336	7.96827
M3_2	pV	337	5.24461
M3_2	pV	338	5.17917
M3_2	pV	339	4.36275
M3_2	pV	340	8.95038
M3_2	pcV	341	9.37618
M3_2	pcV	342	7.51579
M3_2	pcV	343	5.59843
M3_2	pcV	344	5.31264
M3_2	pcV	345	5.67134
M3_2	pcV	346	6.41067
M3_2	pcV	347	6.07339
M3_2	pcV	348	7.85524
M3_2	pcV	349	8.07537
M3_2	pcV	350	8.46087
M4_1	cap	351	8.91941
M4_1	cap	352	10.3365
M4_1	cap	353	9.32924
M4_1	cap	354	6.6705
M4_1	cap	355	4.34589
M4_1	cap	356	7.40487
M4_1	cap	357	8.55256
M4_1	cap	358	9.98838
M4_1	cap	359	6.00965
M4_1	cap	360	6.36618
M4_2	cap	361	2.97255
M4_2	cap	362	7.87619
M4_2	cap	363	3.15919
M4_2	cap	364	4.48636
M4_2	cap	365	5.84891
M4_2	cap	366	4.13153
M4_2	cap	367	4.58449
M4_2	cap	368	3.62968
M4_2	cap	369	3.6637
M4_2	cap	370	6.54
M4_2	pcV	371	2.54269
M4_2	pcV	372	2.86712
M4_2	pcV	373	4.14682
M4_2	pcV	374	4.46981
M4_2	pcV	375	3.35976
M4_2	pcV	376	4.32948
M4_2	pcV	377	4.70979
M4_2	pcV	378	4.07098
M4_2	pcV	379	4.04363
M4_2	pcV	380	3.65356
M4_2	cap	381	4.51218
M4_2	cap	382	4.65089
M4_2	cap	383	3.15263
M4_2	cap	384	3.99811
M4_2	cap	385	4.46704
M4_2	cap	386	2.54307
M4_2	cap	387	3.48644
M4_2	cap	388	2.91328
M4_2	cap	389	3.0454
M4_2	cap	390	4.2062
M4_2	cap	391	4.02444
M4_2	cap	392	5.17639
M4_2	cap	393	3.31122
M4_2	cap	394	3.27124
M4_2	cap	395	3.57001
M4_2	cap	396	3.11124
M4_2	cap	397	2.94376
M4_2	cap	398	2.81517
M4_2	cap	399	2.61363
M4_2	cap	400	5.99366
M5_1	pV	401	2.85448
M5_1	pV	402	3.80331
M5_1	pV	403	4.83144
M5_1	pV	404	3.11452
M5_1	pV	405	4.77383
M5_1	pV	406	3.55123
M5_1	pV	407	4.328
M5_1	pV	408	5.94703
M5_1	pV	409	2.91631
M5_1	pV	410	5.46274
M5_1	pcV	411	4.09434
M5_1	pcV	412	6.25854
M5_1	pcV	413	3.53143
M5_1	pcV	414	2.76537
M5_1	pcV	415	4.96927
M5_1	pcV	416	3.1941
M5_1	pcV	417	3.80632
M5_1	pcV	418	12.1065
M5_1	pcV	419	2.6298
M5_1	pcV	420	4.72178
M5_1	pcV	421	2.2912
M5_1	pcV	422	10.2208
M5_1	pcV	423	2.79521
M5_1	pcV	424	8.40727
M5_1	pcV	425	2.54632
M5_1	pcV	426	6.71553
M5_1	pcV	427	3.02533
M5_1	pcV	428	22.6797
M5_1	pcV	429	2.90507
M5_1	pcV	430	3.61926
M5_1	pcV	431	6.35502
M5_1	pcV	432	8.54335
M5_1	pcV	433	4.85004
M5_1	pcV	434	7.34073
M5_1	pcV	435	5.48878
M5_1	pcV	436	5.10517
M5_1	pcV	437	6.44469
M5_1	pcV	438	3.51939
M5_1	pcV	439	4.59771
M5_1	pcV	440	3.46971
M5_1	pcV	441	2.95803
M5_1	pcV	442	4.20342
M5_1	pcV	443	3.39987
M5_1	pcV	444	3.38639
M5_1	pcV	445	4.81116
M5_1	pcV	446	4.41202
M5_1	pcV	447	4.15859
M5_1	pcV	448	4.04379
M5_1	pcV	449	3.07797
M5_1	pcV	450	2.90798
M5_1	pV	451	10.5782
M5_1	pV	452	5.23678
M5_1	pV	453	4.83551
M5_1	pV	454	2.20276
M5_1	pV	455	5.83881
M5_1	pV	456	4.47466
M5_1	pV	457	4.52468
M5_1	pV	458	2.1847
M5_1	pV	459	4.95787
M5_1	pV	460	3.97051
M5_1	cap	461	3.9183
M5_1	cap	462	5.44403
M5_1	cap	463	3.97262
M5_1	cap	464	5.66371
M5_1	cap	465	4.59561
M5_1	cap	466	6.27458
M5_1	cap	467	3.37031
M5_1	cap	468	4.32777
M5_1	cap	469	4.20024
M5_1	cap	470	5.19823
M5_1	cap	471	4.17645
M5_1	cap	472	4.28155
M5_1	cap	473	6.85766
M5_1	cap	474	3.49243
M5_1	cap	475	4.28609
M5_1	cap	476	2.94607
M5_1	cap	477	1.35174
M5_1	cap	478	3.90545
M5_1	cap	479	3.09536
M5_1	cap	480	2.85629
M5_1	cap	481	4.44094
M5_1	cap	482	9.65119
M5_1	cap	483	3.76474
M5_1	cap	484	5.02506
M5_1	cap	485	3.44127
M5_1	cap	486	5.10915
M5_1	cap	487	6.47535
M5_1	cap	488	2.52352
M5_1	cap	489	3.38389
M5_1	cap	490	4.0742
M5_1	cap	491	3.71502
M5_1	cap	492	4.2212
M5_1	cap	493	2.34836
M5_1	cap	494	3.32125
M5_1	cap	495	2.63435
M5_1	cap	496	5.55629
M5_1	cap	497	4.76839
M5_1	cap	498	3.91931
M5_1	cap	499	3.85202
M5_1	cap	500	1.39613
M5_2	cap	501	3.10845
M5_2	cap	502	3.42248
M5_2	cap	503	4.61048
M5_2	cap	504	3.72281
M5_2	cap	505	2.80976
M5_2	cap	506	2.42477
M5_2	cap	507	3.93848
M5_2	cap	508	4.38635
M5_2	cap	509	2.74506
M5_2	cap	510	4.47608
M5_2	cap	511	4.28124
M5_2	cap	512	4.20124
M5_2	cap	513	2.75971
M5_2	cap	514	3.41022
M5_2	cap	515	2.72571
M5_2	cap	516	4.55863
M5_2	cap	517	1.96568
M5_2	cap	518	3.92181
M5_2	cap	519	2.66164
M5_2	cap	520	4.82717
M5_2	cap	521	3.46217
M5_2	cap	522	2.57347
M5_2	cap	523	3.27658
M5_2	cap	524	2.72431
M5_2	cap	525	4.11333
M5_2	cap	526	1.80761
M5_2	cap	527	3.09326
M5_2	cap	528	2.26189
M5_2	cap	529	3.59995
M5_2	cap	530	2.48714
M5_2	cap	531	2.42209
M5_2	cap	532	3.27182
M5_2	cap	533	4.0276
M5_2	cap	534	3.67697
M5_2	cap	535	4.087
M5_2	cap	536	2.06381
M5_2	cap	537	3.41404
M5_2	cap	538	7.02743
M5_2	cap	539	4.36265
M5_2	cap	540	4.71349
M5_2	cap	541	8.84516
M5_2	cap	542	3.4916
M5_2	cap	543	4.9048
M5_2	cap	544	5.58541
M5_2	cap	545	2.78342
M5_2	cap	546	5.96684
M5_2	cap	547	3.53939
M5_2	cap	548	3.89014
M5_2	cap	549	2.43729
M5_2	cap	550	3.2914
M5_2	cap	551	3.69148
M5_2	cap	552	4.25541
M5_2	cap	553	2.66786
M5_2	cap	554	2.72026
M5_2	cap	555	3.19943
M5_2	cap	556	3.4589
M5_2	cap	557	5.49834
M5_2	cap	558	4.83357
M5_2	cap	559	2.71129
M5_2	cap	560	2.58538
M5_2	cap	561	4.30866
M5_2	cap	562	3.92505
M5_2	cap	563	4.15458
M5_2	cap	564	2.55207
M5_2	cap	565	2.0516
M5_2	cap	566	5.07914
M5_2	cap	567	7.36197
M5_2	cap	568	5.84878
M5_2	cap	569	2.29252
M5_2	cap	570	1.76342
M5_3	pcV	571	10.7637
M5_3	pcV	572	9.93487
M5_3	pcV	573	2.8935
M5_3	pcV	574	4.0908
M5_3	pcV	575	1.78361
M5_3	pcV	576	2.90215
M5_3	pcV	577	6.50039
M5_3	pcV	578	3.81417
M5_3	pcV	579	4.22436
M5_3	pcV	580	3.89884
M5_3	pcV	581	4.39855
M5_3	pcV	582	7.15035
M5_3	pcV	583	2.54908
M5_3	pcV	584	2.04556
M5_3	pcV	585	4.74334
M5_3	pcV	586	5.93564
M5_3	pcV	587	4.18029
M5_3	pcV	588	3.69188
M5_3	pcV	589	6.13579
M5_3	pcV	590	3.02657
M5_3	pcV	591	2.78427
M5_3	pcV	592	3.89333
M5_3	pcV	593	7.12208
M5_3	pcV	594	5.30873
M5_3	pcV	595	5.52853
M5_3	pcV	596	4.38452
M5_3	pcV	597	4.3877
M5_3	pcV	598	3.15271
M5_3	pcV	599	5.26
M5_3	pcV	600	4.35093
M5_3	cap	601	3.91629
M5_3	cap	602	10.9364
M5_3	cap	603	2.64452
M5_3	cap	604	4.55381
M5_3	cap	605	1.94827
M5_3	cap	606	3.22537
M5_3	cap	607	2.89054
M5_3	cap	608	2.84966
M5_3	cap	609	2.21405
M5_3	cap	610	1.93835
M5_3	cap	611	2.81627
M5_3	cap	612	3.09316
M5_3	cap	613	6.67347
M5_3	cap	614	4.64065
M5_3	cap	615	3.75842
M5_3	cap	616	4.03417
M5_3	cap	617	2.05249
M5_3	cap	618	1.78551
M5_3	cap	619	2.54288
M5_3	cap	620	1.58044
M5_3	cap	621	2.8005
M5_3	cap	622	2.62482
M5_3	cap	623	2.52779
M5_3	cap	624	2.73335
M5_3	cap	625	2.73963
M5_3	cap	626	2.04194
M5_3	cap	627	2.50976
M5_3	cap	628	1.89608
M5_3	cap	629	2.90668
M5_3	cap	630	4.39953
M5_3	cap	631	2.85577
M5_3	cap	632	3.4766
M5_3	cap	633	3.27866
M5_3	cap	634	2.38918
M5_3	cap	635	2.05881
M5_3	cap	636	1.99253
M5_3	cap	637	1.38383
M5_3	cap	638	1.60446
M5_3	cap	639	2.21847
M5_3	cap	640	3.09274
M5_3	pV	641	1.85482
M5_3	pV	642	2.55216
M5_3	pV	643	1.68462
M5_3	pV	644	1.75117
M5_3	pV	645	4.11455
M5_3	pV	646	4.28736
M5_3	pV	647	4.70146
M5_3	pV	648	2.55683
M5_3	pV	649	2.21806
M5_3	pV	650	2.16917
M5_3	pV	651	2.39162
M5_3	pV	652	1.34867
M5_3	pV	653	1.53475
M5_3	pV	654	3.42803
M5_3	pV	655	2.77767
M5_3	pV	656	1.95844
M5_3	pV	657	2.55623
M5_3	pV	658	2.79058
M5_3	pV	659	1.54193
M5_3	pV	660	5.03185
M5_3	pV	661	3.67183
M5_3	pV	662	3.67695
M5_3	pV	663	3.03798
M5_3	pV	664	1.3982
M5_3	pV	665	2.3233
M5_3	pV	666	4.18775
M5_3	pV	667	3.52526
M5_3	pV	668	4.09207
M5_3	pV	669	3.8392
M5_3	pV	670	2.98105

## Sheet: Fig. 5e
Mouse#_area#	Vessel type	Nanoparticle ID	Displacement in 30 min [µm]
M1_1	cap	1	-0.515832
M1_1	cap	2	0.614517
M1_1	cap	3	0.632642
M1_1	cap	4	-1.27193
M1_1	cap	5	0.743756
M1_1	cap	6	1.66915
M1_1	cap	7	-0.127377
M1_1	cap	8	-0.504012
M1_1	cap	9	-0.521707
M1_1	cap	10	-1.65661
M1_1	cap	11	-2.24583
M1_1	cap	12	0.811955
M1_1	cap	13	-0.281214
M1_1	cap	14	-0.192563
M1_1	cap	15	-0.088152
M1_1	cap	16	-0.26057
M1_1	cap	17	-0.78079
M1_1	cap	18	-0.169368
M1_1	cap	19	1.24204
M1_1	cap	20	-0.445604
M1_1	cap	21	0.231472
M1_1	cap	22	-0.979109
M1_1	cap	23	-0.161387
M1_1	cap	24	1.95915
M1_1	cap	25	-1.18309
M1_1	cap	26	0.153749
M1_1	cap	27	-0.0284504
M1_1	cap	28	0.246328
M1_1	cap	29	1.27956
M1_1	cap	30	0.339329
M1_1	cap	31	0.440976
M1_1	cap	32	1.00877
M1_1	cap	33	0.621824
M1_1	cap	34	0.58234
M1_1	cap	35	-0.0953549
M1_1	cap	36	1.25751
M1_1	cap	37	-0.896833
M1_1	cap	38	-0.197545
M1_1	cap	39	-0.718198
M1_1	cap	40	-0.643306
M1_1	cap	41	0.269176
M1_1	cap	42	-0.70936
M1_1	cap	43	0.255551
M1_1	cap	44	0.99984
M1_1	cap	45	1.77447
M1_1	cap	46	-1.11693
M1_1	cap	47	-1.71657
M1_1	cap	48	-0.546941
M1_1	cap	49	1.20619
M1_1	cap	50	0.485416
M1_1	cap	51	-0.0647486
M1_1	cap	52	0.0723257
M1_1	cap	53	-1.77872
M1_1	cap	54	-0.0647486
M1_1	cap	55	-0.0647486
M1_1	cap	56	-0.0647486
M1_1	cap	57	-0.0647486
M1_1	cap	58	-0.0647486
M1_1	cap	59	-0.0647486
M1_1	cap	60	-0.0647486
M1_1	cap	61	-0.0647486
M1_1	cap	62	3.04108
M1_1	cap	63	0.0456893
M1_1	cap	64	-0.630273
M1_1	cap	65	0.46265
M1_1	cap	66	-0.790031
M1_1	cap	67	0.753727
M1_1	cap	68	-0.422298
M1_1	cap	69	0.845777
M1_1	cap	70	-0.399072
M1_1	cap	71	-0.0986082
M1_1	cap	72	0.215113
M1_1	cap	73	-0.669746
M1_1	cap	74	1.26682
M1_1	cap	75	0.217171
M1_1	cap	76	-0.519466
M1_1	cap	77	-0.455079
M1_1	cap	78	-0.369272
M1_1	cap	79	-0.490804
M1_1	cap	80	-0.372425
M1_2	pcV	81	3.40672
M1_2	pcV	82	-0.0551918
M1_2	pcV	83	0.025627
M1_2	pcV	84	-0.385523
M1_2	pcV	85	0.0437258
M1_2	pcV	86	-0.14437
M1_2	pcV	87	-1.38353
M1_2	pcV	88	0.882289
M1_2	pcV	89	-0.0654148
M1_2	pcV	90	-0.985157
M1_2	pcV	91	-0.719613
M1_2	pcV	92	-1.6265
M1_2	pcV	93	-2.47408
M1_2	pcV	94	3.23995
M1_2	pcV	95	-1.72087
M1_2	pcV	96	-0.26594
M1_2	pcV	97	0.401999
M1_2	pcV	98	-0.191946
M1_2	pcV	99	-2.09413
M1_2	pcV	100	0.34408
M1_2	pcV	101	-3.87993
M1_2	pcV	102	0.0218764
M1_2	pcV	103	2.02979
M1_2	pcV	104	-0.224785
M1_2	pcV	105	-0.805229
M1_2	pcV	106	0.976737
M1_2	pcV	107	-0.6264
M1_2	pcV	108	1.08867
M1_2	pcV	109	0.760666
M1_2	pcV	110	-2.46991
M1_2	pV	111	-1.69238
M1_2	pV	112	-0.00619538
M1_2	pV	113	-0.0830927
M1_2	pV	114	2.47309
M1_2	pV	115	-0.116547
M1_2	pV	116	-1.62243
M1_2	pV	117	-0.164052
M1_2	pV	118	-0.260767
M1_2	pV	119	-0.378559
M1_2	pV	120	0.166744
M2_1	pcV	121	3.11631
M2_1	pcV	122	3.22344
M2_1	pcV	123	-0.0412692
M2_1	pcV	124	-0.307775
M2_1	pcV	125	0.653408
M2_1	pcV	126	1.35996
M2_1	pcV	127	1.53403
M2_1	pcV	128	2.45607
M2_1	pcV	129	0.345379
M2_1	pcV	130	-0.906673
M2_1	pcV	131	0.259162
M2_1	pcV	132	0.289986
M2_1	pcV	133	0.676861
M2_1	pcV	134	0.127792
M2_1	pcV	135	0.997658
M2_1	pcV	136	0.471275
M2_1	pcV	137	-2.20389
M2_1	pcV	138	0.803104
M2_1	pcV	139	0.000730991
M2_1	cap	140	-5.11874
M2_1	cap	141	6.71025
M2_1	cap	142	2.94956
M2_1	cap	143	-0.393291
M2_1	cap	144	0.773994
M2_1	cap	145	0.718898
M2_1	cap	146	-0.0508662
M2_1	cap	147	0.913133
M2_1	cap	148	1.39873
M2_1	cap	149	0.811234
M2_1	cap	150	-3.30601
M2_1	cap	151	1.15558
M2_1	cap	152	-1.06174
M2_1	cap	153	1.32524
M2_1	cap	154	1.47413
M2_1	cap	155	-0.771275
M2_1	cap	156	-0.67328
M2_1	cap	157	-0.110009
M2_1	cap	158	-0.381617
M2_1	cap	159	0.0762467
M2_1	pcV	160	-1.3956
M2_1	pcV	161	0.0731602
M2_1	pcV	162	1.09591
M2_1	pcV	163	0.380403
M2_1	pcV	164	-0.194165
M2_1	pcV	165	-0.914403
M2_1	pcV	166	-2.3353
M2_1	pcV	167	0.905552
M2_1	pcV	168	1.7353
M2_1	pcV	169	-3.62726
M2_1	pcV	170	0.547461
M2_1	cap	171	0.386641
M2_1	cap	172	0.0323435
M2_1	cap	173	0.224426
M2_1	cap	174	1.33667
M2_1	cap	175	-0.0548023
M2_1	cap	176	-0.175213
M2_1	cap	177	0.764284
M2_1	cap	178	-0.119994
M2_1	cap	179	0.218882
M2_1	cap	180	1.10682
M2_1	cap	181	0.345589
M2_1	cap	182	-1.26054
M2_1	cap	183	0.244857
M2_1	cap	184	0.168974
M2_1	cap	185	0.917566
M2_1	cap	186	-0.371131
M2_1	cap	187	0.0249033
M2_1	cap	188	0.0432993
M2_1	cap	189	-0.497087
M2_1	cap	190	-1.31653
M2_2	pV	191	0.577336
M2_2	pV	192	-0.601704
M2_2	pV	193	-0.30829
M2_2	pV	194	-0.514413
M2_2	pV	195	3.29009
M2_2	pV	196	2.00717
M2_2	pV	197	-3.14163
M2_2	pV	198	0.0170899
M2_2	pV	199	-0.267126
M2_2	pV	200	0.958396
M2_2	pcV	201	1.1885
M2_2	pcV	202	1.07029
M2_2	pcV	203	0.0746903
M2_2	pcV	204	0.515343
M2_2	pcV	205	0.647674
M2_2	pcV	206	-1.26492
M2_2	pcV	207	0.338457
M2_2	pcV	208	1.28437
M2_2	pcV	209	-0.0851581
M2_2	pcV	210	1.03467
M2_2	pcV	211	4.1106
M2_2	pcV	212	0.987342
M2_2	pcV	213	-0.14721
M2_2	pcV	214	-1.16519
M2_2	pcV	215	2.63472
M2_2	pcV	216	0.350044
M2_2	pcV	217	-0.0893424
M2_2	pcV	218	-2.70594
M2_2	pcV	219	-0.0636078
M2_2	pcV	220	-0.294661
M2_2	pV	221	-1.08983
M2_2	pV	222	1.24701
M2_2	pV	223	1.14226
M2_2	pV	224	-0.617435
M2_2	pV	225	0.508633
M2_2	pV	226	-0.331042
M2_2	pV	227	-0.0850908
M2_2	pV	228	-0.0486535
M2_2	pV	229	0.276022
M2_2	pV	230	1.08072
M3_1	cap	231	-0.920273
M3_1	cap	232	1.54523
M3_1	cap	233	0.930425
M3_1	cap	234	0.741262
M3_1	cap	235	1.90687
M3_1	cap	236	-0.282967
M3_1	cap	237	-0.072926
M3_1	cap	238	0.144473
M3_1	cap	239	0.593993
M3_1	cap	240	0.0905793
M3_1	cap	241	2.82816
M3_1	cap	242	-0.642159
M3_1	cap	243	2.49345
M3_1	cap	244	0.172276
M3_1	cap	245	0.528904
M3_1	cap	246	-0.274317
M3_1	cap	247	-0.299508
M3_1	cap	248	0.0525457
M3_1	cap	249	0.456559
M3_1	cap	250	-7.32433e-05
M3_1	pcV	251	0.670051
M3_1	pcV	252	0.909943
M3_1	pcV	253	-0.329725
M3_1	pcV	254	-0.738924
M3_1	pcV	255	1.13514
M3_1	pcV	256	0.180952
M3_1	pcV	257	-0.589168
M3_1	pcV	258	0.0249897
M3_1	pcV	259	-1.98552
M3_1	pcV	260	-1.39677
M3_1	cap	261	-0.232735
M3_1	cap	262	3.61377
M3_1	cap	263	1.6935
M3_1	cap	264	-1.55745
M3_1	cap	265	0.937056
M3_1	cap	266	-0.010078
M3_1	cap	267	-2.01902
M3_1	cap	268	-0.413682
M3_1	cap	269	-1.33054
M3_1	cap	270	-1.1322
M3_1	pcV	271	-0.144287
M3_1	pcV	272	0.422174
M3_1	pcV	273	-0.368586
M3_1	pcV	274	0.667808
M3_1	pcV	275	0.498337
M3_1	pcV	276	0.267502
M3_1	pcV	277	0.598613
M3_1	pcV	278	0.426705
M3_1	pcV	279	0.212397
M3_1	pcV	280	0.0632334
M3_1	cap	281	1.85112
M3_1	cap	282	0.639552
M3_1	cap	283	-0.559311
M3_1	cap	284	1.61261
M3_1	cap	285	-2.72751
M3_1	cap	286	-0.956251
M3_1	cap	287	0.366618
M3_1	cap	288	-2.6015
M3_1	cap	289	-0.910152
M3_1	cap	290	-0.474281
M3_1	cap	291	-0.898025
M3_1	cap	292	0.145178
M3_1	cap	293	-0.790679
M3_1	cap	294	0.0460094
M3_1	cap	295	-0.644638
M3_1	cap	296	0.179943
M3_1	cap	297	0.448058
M3_1	cap	298	-1.59782
M3_1	cap	299	-0.702496
M3_1	cap	300	-0.0404329
M3_1	cap	301	0.622464
M3_1	cap	302	-0.991165
M3_1	cap	303	0.31972
M3_1	cap	304	0.979311
M3_1	cap	305	-0.378174
M3_1	cap	306	2.51211
M3_1	cap	307	1.4819
M3_1	cap	308	-0.789803
M3_1	cap	309	3.27987
M3_1	cap	310	2.04376
M3_1	pcV	311	-0.190484
M3_1	pcV	312	3.37132
M3_1	pcV	313	0.307124
M3_1	pcV	314	-1.17455
M3_1	pcV	315	0.108866
M3_1	pcV	316	-0.323881
M3_1	pcV	317	-1.99385
M3_1	pcV	318	0.235058
M3_1	pcV	319	-0.776819
M3_1	pcV	320	0.165153
M3_1	cap	321	-0.971528
M3_1	cap	322	-0.574922
M3_1	cap	323	-0.816355
M3_1	cap	324	1.6733
M3_1	cap	325	-0.591085
M3_1	cap	326	1.127
M3_1	cap	327	-0.753517
M3_1	cap	328	-0.7474
M3_1	cap	329	-0.957626
M3_1	cap	330	-0.441923
M3_2	pV	331	0.796635
M3_2	pV	332	1.75888
M3_2	pV	333	0.919047
M3_2	pV	334	0.245095
M3_2	pV	335	-0.592634
M3_2	pV	336	1.69659
M3_2	pV	337	-1.3353
M3_2	pV	338	-1.00498
M3_2	pV	339	-1.01599
M3_2	pV	340	3.7538
M3_2	pcV	341	-0.59017
M3_2	pcV	342	-1.35733
M3_2	pcV	343	0.0797969
M3_2	pcV	344	0.0477696
M3_2	pcV	345	-0.150925
M3_2	pcV	346	0.0936678
M3_2	pcV	347	0.172955
M3_2	pcV	348	-0.717589
M3_2	pcV	349	-1.45322
M3_2	pcV	350	0.139139
M4_1	cap	351	2.97386
M4_1	cap	352	-5.75463
M4_1	cap	353	0.0665315
M4_1	cap	354	-0.47536
M4_1	cap	355	-0.686789
M4_1	cap	356	0.72543
M4_1	cap	357	-0.0954292
M4_1	cap	358	-0.435119
M4_1	cap	359	-0.448241
M4_1	cap	360	-0.243641
M4_2	cap	361	-0.798045
M4_2	cap	362	-0.934001
M4_2	cap	363	-0.0639745
M4_2	cap	364	2.49544
M4_2	cap	365	-1.39239
M4_2	cap	366	-0.16344
M4_2	cap	367	0.547568
M4_2	cap	368	-0.0933843
M4_2	cap	369	0.477982
M4_2	cap	370	2.70339
M4_2	pcV	371	-0.182488
M4_2	pcV	372	-0.0310642
M4_2	pcV	373	-0.485462
M4_2	pcV	374	-1.55142
M4_2	pcV	375	0.40235
M4_2	pcV	376	-0.331901
M4_2	pcV	377	0.348255
M4_2	pcV	378	-1.01283
M4_2	pcV	379	-1.34258
M4_2	pcV	380	-0.114751
M4_2	cap	381	-0.599955
M4_2	cap	382	1.15894
M4_2	cap	383	-0.0811597
M4_2	cap	384	-0.565295
M4_2	cap	385	0.345637
M4_2	cap	386	-0.301447
M4_2	cap	387	-1.70826
M4_2	cap	388	-0.918373
M4_2	cap	389	-0.155724
M4_2	cap	390	-0.857184
M4_2	cap	391	-0.895025
M4_2	cap	392	2.60339
M4_2	cap	393	-0.931945
M4_2	cap	394	-0.265386
M4_2	cap	395	0.484414
M4_2	cap	396	0.180222
M4_2	cap	397	0.133184
M4_2	cap	398	-0.322146
M4_2	cap	399	-0.151429
M4_2	cap	400	1.14048
M5_1	pV	401	0.110855
M5_1	pV	402	1.31426
M5_1	pV	403	-2.81169
M5_1	pV	404	-0.833521
M5_1	pV	405	0.502118
M5_1	pV	406	1.68762
M5_1	pV	407	0.0448382
M5_1	pV	408	-0.0936834
M5_1	pV	409	0.135209
M5_1	pV	410	-1.43236
M5_1	pcV	411	-1.36918
M5_1	pcV	412	3.38519
M5_1	pcV	413	-0.348083
M5_1	pcV	414	-0.313258
M5_1	pcV	415	-0.835698
M5_1	pcV	416	-0.357914
M5_1	pcV	417	-0.283019
M5_1	pcV	418	2.50508
M5_1	pcV	419	-0.225647
M5_1	pcV	420	-0.11619
M5_1	pcV	421	-0.237288
M5_1	pcV	422	1.14258
M5_1	pcV	423	-0.419438
M5_1	pcV	424	4.0661
M5_1	pcV	425	-0.371991
M5_1	pcV	426	-2.28235
M5_1	pcV	427	-0.495759
M5_1	pcV	428	-0.664085
M5_1	pcV	429	-0.560543
M5_1	pcV	430	-0.572727
M5_1	pcV	431	-1.86326
M5_1	pcV	432	-4.25828
M5_1	pcV	433	2.68439
M5_1	pcV	434	-0.867443
M5_1	pcV	435	1.44875
M5_1	pcV	436	0.984169
M5_1	pcV	437	-1.20146
M5_1	pcV	438	-1.01828
M5_1	pcV	439	1.98511
M5_1	pcV	440	-0.252613
M5_1	pcV	441	-0.9818
M5_1	pcV	442	1.13871
M5_1	pcV	443	-0.180793
M5_1	pcV	444	-1.78432
M5_1	pcV	445	-1.10711
M5_1	pcV	446	2.81211
M5_1	pcV	447	-0.862318
M5_1	pcV	448	-0.596755
M5_1	pcV	449	-0.791743
M5_1	pcV	450	-1.3719
M5_1	pV	451	2.26742
M5_1	pV	452	0.900899
M5_1	pV	453	-1.43341
M5_1	pV	454	-0.171527
M5_1	pV	455	2.38932
M5_1	pV	456	-0.603645
M5_1	pV	457	-0.0154075
M5_1	pV	458	-0.237262
M5_1	pV	459	0.174539
M5_1	pV	460	1.17807
M5_1	cap	461	-0.608528
M5_1	cap	462	-0.781959
M5_1	cap	463	-1.70585
M5_1	cap	464	0.155134
M5_1	cap	465	1.05411
M5_1	cap	466	-1.68128
M5_1	cap	467	-1.58709
M5_1	cap	468	-0.975328
M5_1	cap	469	0.832897
M5_1	cap	470	-0.929024
M5_1	cap	471	0.850306
M5_1	cap	472	1.40267
M5_1	cap	473	5.43394
M5_1	cap	474	1.32331
M5_1	cap	475	-0.587291
M5_1	cap	476	-0.127098
M5_1	cap	477	0.0604838
M5_1	cap	478	-0.997926
M5_1	cap	479	1.2992
M5_1	cap	480	-0.09597
M5_1	cap	481	0.871931
M5_1	cap	482	-1.40482
M5_1	cap	483	-1.11023
M5_1	cap	484	2.06781
M5_1	cap	485	-0.555009
M5_1	cap	486	-3.71595
M5_1	cap	487	0.332796
M5_1	cap	488	-0.0639838
M5_1	cap	489	0.933825
M5_1	cap	490	1.33851
M5_1	cap	491	-0.664277
M5_1	cap	492	1.14079
M5_1	cap	493	0.00144478
M5_1	cap	494	1.81231
M5_1	cap	495	-0.479204
M5_1	cap	496	1.96267
M5_1	cap	497	-0.323241
M5_1	cap	498	0.658582
M5_1	cap	499	-1.51398
M5_1	cap	500	-0.318454
M5_2	cap	501	-0.0288991
M5_2	cap	502	1.56198
M5_2	cap	503	-0.44179
M5_2	cap	504	0.0956106
M5_2	cap	505	-0.0408824
M5_2	cap	506	-0.250713
M5_2	cap	507	0.413658
M5_2	cap	508	1.79243
M5_2	cap	509	0.36012
M5_2	cap	510	1.05446
M5_2	cap	511	-1.09284
M5_2	cap	512	-1.07489
M5_2	cap	513	0.515074
M5_2	cap	514	1.01461
M5_2	cap	515	0.323658
M5_2	cap	516	-1.72124
M5_2	cap	517	0.00745687
M5_2	cap	518	0.307058
M5_2	cap	519	-0.81022
M5_2	cap	520	-1.18861
M5_2	cap	521	0.462152
M5_2	cap	522	0.302238
M5_2	cap	523	-0.199102
M5_2	cap	524	-0.120649
M5_2	cap	525	-1.50488
M5_2	cap	526	-0.195928
M5_2	cap	527	-0.619511
M5_2	cap	528	0.371836
M5_2	cap	529	1.56234
M5_2	cap	530	0.422802
M5_2	cap	531	0.172588
M5_2	cap	532	-0.510872
M5_2	cap	533	1.30364
M5_2	cap	534	1.08678
M5_2	cap	535	-2.1667
M5_2	cap	536	-0.192329
M5_2	cap	537	0.130263
M5_2	cap	538	2.84736
M5_2	cap	539	0.395321
M5_2	cap	540	0.736334
M5_2	cap	541	-1.98814
M5_2	cap	542	0.374349
M5_2	cap	543	-2.65071
M5_2	cap	544	3.50987
M5_2	cap	545	0.80813
M5_2	cap	546	-0.433229
M5_2	cap	547	0.311152
M5_2	cap	548	-1.2489
M5_2	cap	549	0.0979578
M5_2	cap	550	-0.576194
M5_2	cap	551	-2.68656
M5_2	cap	552	2.54422
M5_2	cap	553	0.305746
M5_2	cap	554	-0.504852
M5_2	cap	555	-0.812297
M5_2	cap	556	-0.243876
M5_2	cap	557	3.67059
M5_2	cap	558	-0.813387
M5_2	cap	559	0.319406
M5_2	cap	560	-1.42819
M5_2	cap	561	2.01607
M5_2	cap	562	-1.57391
M5_2	cap	563	-0.519756
M5_2	cap	564	-0.80023
M5_2	cap	565	-0.234437
M5_2	cap	566	1.96333
M5_2	cap	567	2.45659
M5_2	cap	568	0.164243
M5_2	cap	569	0.256996
M5_2	cap	570	0.14016
M5_3	pcV	571	0.129992
M5_3	pcV	572	-0.380193
M5_3	pcV	573	-0.491102
M5_3	pcV	574	0.492885
M5_3	pcV	575	0.26227
M5_3	pcV	576	-0.0462807
M5_3	pcV	577	1.45408
M5_3	pcV	578	-0.291838
M5_3	pcV	579	2.17095
M5_3	pcV	580	0.760326
M5_3	pcV	581	2.13288
M5_3	pcV	582	1.23332
M5_3	pcV	583	0.0363829
M5_3	pcV	584	0.299148
M5_3	pcV	585	0.468159
M5_3	pcV	586	0.813832
M5_3	pcV	587	-0.247819
M5_3	pcV	588	-0.351775
M5_3	pcV	589	-2.39036
M5_3	pcV	590	-1.7526
M5_3	pcV	591	-1.28498
M5_3	pcV	592	0.124306
M5_3	pcV	593	-4.36428
M5_3	pcV	594	0.538075
M5_3	pcV	595	-0.331908
M5_3	pcV	596	1.25858
M5_3	pcV	597	1.23706
M5_3	pcV	598	0.881593
M5_3	pcV	599	-0.0393079
M5_3	pcV	600	-0.302901
M5_3	cap	601	-0.608099
M5_3	cap	602	-1.67787
M5_3	cap	603	-0.70574
M5_3	cap	604	0.741373
M5_3	cap	605	0.47248
M5_3	cap	606	-1.39135
M5_3	cap	607	1.32477
M5_3	cap	608	-0.74341
M5_3	cap	609	0.292453
M5_3	cap	610	0.238978
M5_3	cap	611	0.47978
M5_3	cap	612	1.7059
M5_3	cap	613	-3.96829
M5_3	cap	614	1.84499
M5_3	cap	615	-2.67181
M5_3	cap	616	1.61258
M5_3	cap	617	-0.143453
M5_3	cap	618	-0.102836
M5_3	cap	619	0.471132
M5_3	cap	620	0.0328334
M5_3	cap	621	1.22534
M5_3	cap	622	-0.366892
M5_3	cap	623	-0.14249
M5_3	cap	624	0.345885
M5_3	cap	625	0.560325
M5_3	cap	626	0.44453
M5_3	cap	627	0.532477
M5_3	cap	628	0.019238
M5_3	cap	629	-0.67106
M5_3	cap	630	-0.363796
M5_3	cap	631	0.840837
M5_3	cap	632	0.0625051
M5_3	cap	633	-0.0467923
M5_3	cap	634	-0.117929
M5_3	cap	635	0.115409
M5_3	cap	636	0.572474
M5_3	cap	637	0.168667
M5_3	cap	638	-0.00658128
M5_3	cap	639	-1.01019
M5_3	cap	640	-0.35071
M5_3	pV	641	0.508796
M5_3	pV	642	0.626547
M5_3	pV	643	-0.363153
M5_3	pV	644	0.34525
M5_3	pV	645	-2.65181
M5_3	pV	646	-0.514549
M5_3	pV	647	-0.120863
M5_3	pV	648	0.739881
M5_3	pV	649	-0.133906
M5_3	pV	650	0.339804
M5_3	pV	651	0.442423
M5_3	pV	652	0.313096
M5_3	pV	653	0.0245
M5_3	pV	654	-1.10841
M5_3	pV	655	-0.719186
M5_3	pV	656	-0.0269767
M5_3	pV	657	-0.146077
M5_3	pV	658	0.0184095
M5_3	pV	659	-0.0635537
M5_3	pV	660	-2.08297
M5_3	pV	661	0.97164
M5_3	pV	662	1.96878
M5_3	pV	663	0.882194
M5_3	pV	664	0.119797
M5_3	pV	665	0.644792
M5_3	pV	666	0.884455
M5_3	pV	667	0.198078
M5_3	pV	668	0.539387
M5_3	pV	669	0.416958
M5_3	pV	670	0.145654

## Sheet: Fig. 5f
Mouse#_area# ->	M1_1	M1_1	M1_1	M1_1	M1_1	M1_1	M1_1	M1_1	M1_1	M1_1	M1_1	M1_1	M1_1	M1_1	M1_1	M1_1	M1_1	M1_1	M1_1	M1_1	M1_1	M1_1	M1_1	M1_1	M1_1	M1_1	M1_1	M1_1	M1_1	M1_1	M1_1	M1_1	M1_1	M1_1	M1_1	M1_1	M1_1	M1_1	M1_1	M1_1	M1_1	M1_1	M1_1	M1_1	M1_1	M1_1	M1_1	M1_1	M1_1
Vessel type ->	cap	cap	cap	cap	cap	cap	cap	cap	cap	cap	cap	cap	cap	cap	cap	cap	cap	cap	cap	cap	cap	cap	cap	cap	cap	cap	cap	cap	cap	cap	cap	cap	cap	cap	cap	cap	cap	cap	cap	cap	cap	cap	cap	cap	cap	cap	cap	cap	cap
Vessel ID ->	1	1	1	1	1	1	1	1	1	1	2	2	2	2	2	2	2	2	2	2	3	3	3	3	3	3	3	3	3	3	4	4	4	4	4	4	4	4	4	4	5	5	5	5	5	5	5	5	5
Nanoparticle ID->	1	2	3	4	5	6	7	8	9	10	11	12	13	14	15	16	17	18	19	20	21	22	23	24	25	26	27	28	29	30	31	32	33	34	35	36	37	38	39	40	41	42	43	44	45	46	47	48	49
Frame [dt=30s]	MSD [µm^2]	MSD [µm^2]	MSD [µm^2]	MSD [µm^2]	MSD [µm^2]	MSD [µm^2]	MSD [µm^2]	MSD [µm^2]	MSD [µm^2]	MSD [µm^2]	MSD [µm^2]	MSD [µm^2]	MSD [µm^2]	MSD [µm^2]	MSD [µm^2]	MSD [µm^2]	MSD [µm^2]	MSD [µm^2]	MSD [µm^2]	MSD [µm^2]	MSD [µm^2]	MSD [µm^2]	MSD [µm^2]	MSD [µm^2]	MSD [µm^2]	MSD [µm^2]	MSD [µm^2]	MSD [µm^2]	MSD [µm^2]	MSD [µm^2]	MSD [µm^2]	MSD [µm^2]	MSD [µm^2]	MSD [µm^2]	MSD [µm^2]	MSD [µm^2]	MSD [µm^2]	MSD [µm^2]	MSD [µm^2]	MSD [µm^2]	MSD [µm^2]	MSD [µm^2]	MSD [µm^2]	MSD [µm^2]	MSD [µm^2]	MSD [µm^2]	MSD [µm^2]	MSD [µm^2]	MSD [µm^2]
1	0.0184035	0.0320604	0.0151657	0.0448677	0.0455941	0.0836445	0.0139562	0.0121803	0.0150578	0.0757272	0.104492	0.039789	0.0111747	0.0147575	0.00596115	0.00959586	0.0224034	0.00457337	0.0487059	0.00929619	0.00565798	0.0266002	0.0104928	0.135753	0.0366219	0.0246485	0.00749848	0.019504	0.0464488	0.0175771	0.0158183	0.0248694	0.0211329	0.0325788	0.0088616	0.0405461	0.0320687	0.00754527	0.0177698	0.0167026	0.0121444	0.0192088	0.0103885	0.0249354	0.0736694	0.0319983	0.0621424	0.0205288	0.0432999
2	0.0404078	0.0654239	0.024342	0.0671874	0.0828297	0.118369	0.0194698	0.0155183	0.0179291	0.105937	0.123082	0.0828737	0.0158563	0.0279498	0.0086246	0.0145468	0.0299758	0.00674431	0.0674509	0.00893953	0.00543379	0.0337248	0.0184699	0.22795	0.0425943	0.0311937	0.0145678	0.0360612	0.0630825	0.032358	0.0201406	0.0240182	0.0452825	0.0748028	0.0160501	0.0386911	0.0408468	0.0138591	0.0189667	0.0242835	0.0197058	0.0283206	0.0182982	0.0305248	0.119982	0.0332108	0.0789241	0.0416706	0.0445405
3	0.0388208	0.0617471	0.0185321	0.0360085	0.0785766	0.0752681	0.019798	0.0109451	0.012573	0.0611109	0.0540873	0.0718384	0.0148904	0.0274023	0.00844478	0.0123736	0.0219199	0.00593014	0.0473667	0.00782053	0.00498836	0.0208998	0.018258	0.172705	0.0185816	0.0312649	0.0144416	0.0358208	0.0435762	0.0304641	0.0171342	0.00834812	0.041633	0.0687733	0.015418	0.0128837	0.0300103	0.0118601	0.0111414	0.0206274	0.0196067	0.0205353	0.0174817	0.0185705	0.0554301	0.0150418	0.0257349	0.0355246	0.0256747
4	0.0610484	0.0983745	0.0288098	0.045711	0.119939	0.122292	0.0155941	0.00846561	0.0139308	0.0888888	0.0778618	0.119564	0.0182593	0.0302831	0.0113465	0.0141544	0.030337	0.00860018	0.080945	0.010144	0.00602579	0.0317201	0.0213588	0.294119	0.0258333	0.0469481	0.021597	0.048184	0.0679386	0.0494222	0.0286683	0.0124697	0.0787157	0.114296	0.0216591	0.0178039	0.042969	0.0176572	0.0108646	0.0283245	0.0302757	0.0342834	0.0273404	0.0255999	0.0836677	0.0211316	0.032396	0.0465804	0.0301494
5	0.0775487	0.140661	0.0395458	0.0546136	0.155705	0.167719	0.0186186	0.00804145	0.0165505	0.0910041	0.0869994	0.167101	0.0239181	0.0351128	0.0102065	0.0141941	0.0368355	0.0105547	0.110069	0.0104476	0.00751508	0.0396005	0.0233885	0.415011	0.0368025	0.0480851	0.0284507	0.0563429	0.098095	0.0656085	0.0353522	0.0169613	0.122155	0.157989	0.0246975	0.0224542	0.0599244	0.0231747	0.0155098	0.0354013	0.0408951	0.04646	0.0355323	0.0322015	0.102132	0.0333485	0.0462082	0.0582335	0.0405678
6	0.0934755	0.186863	0.0498568	0.0656826	0.188223	0.21716	0.0230402	0.0127672	0.0168092	0.0892895	0.0937015	0.222305	0.0276382	0.0463116	0.0103201	0.0158792	0.0436125	0.0122966	0.143451	0.011004	0.00788805	0.0451203	0.023157	0.571022	0.0459273	0.0586732	0.0363806	0.061609	0.126131	0.0828051	0.0448773	0.018944	0.164787	0.194832	0.0287629	0.0227951	0.0743916	0.0319545	0.0136176	0.0481779	0.0527808	0.0605568	0.0432316	0.0371533	0.113733	0.0437985	0.0607851	0.0760079	0.0429412
7	0.110372	0.226623	0.0602456	0.0756329	0.214317	0.252355	0.021342	0.0141831	0.0171419	0.088326	0.103414	0.269593	0.0351277	0.0556069	0.00968888	0.0153995	0.0474655	0.0124754	0.17719	0.0120467	0.00817623	0.0511017	0.0258629	0.72968	0.0543917	0.067195	0.0431403	0.0702146	0.149458	0.0929145	0.0591052	0.0266779	0.208381	0.220344	0.0292272	0.0318305	0.0927532	0.0386232	0.0144342	0.0613288	0.0680331	0.075559	0.0486357	0.0435442	0.128718	0.055732	0.0722506	0.0968841	0.0524957
8	0.125812	0.253558	0.0685957	0.0820561	0.248055	0.308114	0.0200677	0.0132137	0.0198982	0.0729459	0.121762	0.312995	0.0420951	0.0577469	0.0105248	0.0174496	0.0615161	0.0125283	0.218413	0.0109989	0.00933555	0.0614081	0.028036	0.889513	0.0667492	0.073581	0.0472025	0.0819242	0.163114	0.100364	0.0651416	0.0295103	0.247712	0.243947	0.0288209	0.0298381	0.103534	0.0437314	0.016824	0.0744573	0.0809565	0.0908209	0.0515225	0.0542934	0.145412	0.0726989	0.0924569	0.120261	0.0651659
9	0.137066	0.274528	0.0778794	0.0875463	0.29226	0.353329	0.0225609	0.0171092	0.0223844	0.0787781	0.147266	0.358247	0.0477067	0.0611287	0.00981795	0.017069	0.0750277	0.0135133	0.250688	0.0114069	0.00967465	0.075286	0.0320448	1.05475	0.0787717	0.0841081	0.0525587	0.0853449	0.173655	0.116659	0.082112	0.0395098	0.275909	0.266807	0.0280089	0.0360322	0.121764	0.048077	0.0169265	0.0885184	0.0929643	0.108319	0.0556757	0.0659568	0.160161	0.0862952	0.111619	0.140516	0.0740501
10	0.145124	0.288106	0.0865935	0.102901	0.353804	0.413399	0.0230341	0.0197321	0.0246624	0.0891573	0.180165	0.393019	0.0560037	0.0675966	0.0110192	0.015942	0.0823146	0.013559	0.277221	0.0118447	0.0104931	0.0871465	0.0385437	1.22247	0.09155	0.0862727	0.0533805	0.0930758	0.174232	0.132591	0.0884937	0.044777	0.29044	0.297798	0.0327514	0.0366791	0.136095	0.0518895	0.0198272	0.102384	0.104115	0.117259	0.0603283	0.0756389	0.172939	0.100648	0.127359	0.154129	0.0785684
11	0.148673	0.277985	0.0930075	0.11666	0.4115	0.477196	0.022145	0.0231146	0.0260713	0.115725	0.213591	0.416808	0.0622687	0.068373	0.0117768	0.0163029	0.09164	0.0145005	0.295848	0.0125869	0.0114093	0.0994666	0.0434745	1.39562	0.105131	0.0948049	0.0517484	0.0969756	0.173253	0.152787	0.100354	0.0483579	0.296615	0.3369	0.0340018	0.0402161	0.155207	0.0527666	0.0191548	0.114346	0.108602	0.117806	0.0626748	0.0882527	0.194183	0.118864	0.150301	0.166985	0.0876213
12	0.141966	0.261608	0.0976731	0.132005	0.46331	0.532563	0.0192279	0.0252586	0.0265209	0.141409	0.240196	0.422387	0.0666519	0.065569	0.0134002	0.0135343	0.0983769	0.0152597	0.313149	0.0131447	0.0105575	0.111038	0.0515779	1.56286	0.117707	0.102065	0.0494211	0.101322	0.167382	0.17186	0.103328	0.0551964	0.287495	0.38003	0.0360623	0.0408805	0.178387	0.0504994	0.0219685	0.127351	0.111686	0.11581	0.063472	0.103554	0.233116	0.139764	0.179032	0.186061	0.0947793
13	0.125884	0.24583	0.104751	0.142629	0.518787	0.587153	0.0149511	0.0244411	0.0276249	0.141417	0.263007	0.433418	0.0709095	0.0614841	0.0152672	0.0113227	0.102727	0.0175408	0.331615	0.0112406	0.0117866	0.127475	0.0562926	1.76121	0.131376	0.12438	0.0509807	0.10147	0.155326	0.190118	0.107356	0.0586044	0.27034	0.423306	0.0389857	0.0412005	0.199848	0.0469601	0.0249022	0.143341	0.112645	0.12267	0.0705431	0.119046	0.285741	0.153964	0.209324	0.20934	0.102019
14	0.118493	0.237277	0.108405	0.147598	0.586024	0.649637	0.0177562	0.0259253	0.0280892	0.155748	0.298612	0.443613	0.0720684	0.0639442	0.0165033	0.012304	0.111301	0.0178469	0.361781	0.0116572	0.0121119	0.145321	0.0639891	1.95878	0.147867	0.14228	0.0512147	0.0938967	0.138248	0.202044	0.116315	0.0658047	0.24269	0.470716	0.037713	0.0513158	0.222673	0.0434471	0.0234618	0.157668	0.111905	0.127994	0.0770331	0.130741	0.335502	0.174226	0.240704	0.227801	0.104474
15	0.122872	0.230562	0.104697	0.152064	0.653048	0.716119	0.0226852	0.0306729	0.0294253	0.163818	0.331834	0.466701	0.0697537	0.067921	0.0169012	0.015359	0.118781	0.0205209	0.390832	0.0143448	0.0142543	0.167325	0.0688198	2.12682	0.164617	0.160264	0.0504376	0.0941844	0.128862	0.209772	0.120536	0.0704163	0.207606	0.508936	0.0340528	0.0560248	0.253353	0.0420324	0.0295155	0.172029	0.113691	0.133883	0.084063	0.139646	0.376797	0.197116	0.27607	0.246915	0.102743
16	0.125034	0.22082	0.0992091	0.148552	0.726496	0.790288	0.0205898	0.0318037	0.0302541	0.183083	0.364996	0.489921	0.0714318	0.0621301	0.0176141	0.0202836	0.123032	0.0230205	0.436366	0.0164843	0.0138387	0.190401	0.0730526	2.2164	0.18314	0.170991	0.0516155	0.0982759	0.121333	0.208763	0.131605	0.0770497	0.176978	0.535654	0.0345557	0.0627035	0.285301	0.0418606	0.0321349	0.186097	0.111691	0.133486	0.0891766	0.148587	0.417963	0.202918	0.305159	0.263081	0.101589
17	0.11929	0.227934	0.0992014	0.153639	0.786792	0.866666	0.0211216	0.0346169	0.0316953	0.18458	0.402539	0.517618	0.0730087	0.0557213	0.0168511	0.0206898	0.135937	0.0244017	0.474572	0.0190893	0.0149531	0.210446	0.0805114	2.23511	0.196964	0.192566	0.0528075	0.100012	0.11465	0.207513	0.136776	0.081552	0.146144	0.555988	0.0383833	0.0747646	0.316775	0.0450819	0.036033	0.199962	0.107893	0.12888	0.0945914	0.165319	0.464749	0.220715	0.338557	0.272655	0.0955842
18	0.117026	0.253099	0.0981339	0.166945	0.849311	0.937213	0.0268837	0.0400921	0.0292288	0.192607	0.44861	0.552207	0.0759659	0.0468693	0.0177065	0.0205555	0.142107	0.0242787	0.517116	0.019686	0.0158708	0.232805	0.0848448	2.27768	0.220206	0.209145	0.051825	0.101733	0.115693	0.211744	0.150294	0.0824397	0.118389	0.56929	0.0449094	0.0860472	0.350665	0.0455105	0.0404609	0.217786	0.105706	0.133658	0.0972163	0.18307	0.511249	0.234688	0.376552	0.281106	0.102908
19	0.117255	0.277245	0.102808	0.170685	0.910953	0.998713	0.0254155	0.0432273	0.0302082	0.216739	0.50628	0.604489	0.0762595	0.0407967	0.0182624	0.0218521	0.147289	0.0250502	0.564633	0.0223986	0.016877	0.254437	0.0880183	2.28853	0.24504	0.226194	0.0510451	0.0955566	0.111546	0.225203	0.149475	0.0895804	0.10282	0.602216	0.0464038	0.0931621	0.390595	0.0460633	0.041342	0.236949	0.104842	0.137008	0.100913	0.198669	0.543307	0.246702	0.406725	0.293257	0.101549
20	0.123117	0.299311	0.108486	0.170706	0.973258	1.05686	0.0202837	0.0442282	0.0363876	0.231454	0.560932	0.662268	0.0755859	0.0390044	0.018769	0.0254607	0.150305	0.0252172	0.617205	0.0261071	0.0153032	0.278478	0.0921113	2.28504	0.270288	0.240193	0.0545933	0.0842725	0.113393	0.230182	0.157071	0.0921086	0.094431	0.644862	0.051898	0.099656	0.439588	0.0453401	0.0451377	0.255377	0.0967945	0.140552	0.105457	0.218623	0.569633	0.257999	0.442012	0.303964	0.107405
21	0.131042	0.326456	0.114875	0.183833	1.03784	1.10497	0.0210458	0.0499485	0.0379272	0.253843	0.613289	0.728542	0.0815484	0.0343771	0.020436	0.0251171	0.15191	0.025498	0.676077	0.0238887	0.0151031	0.301364	0.0935068	2.31308	0.302961	0.259514	0.0559461	0.0827823	0.115126	0.237051	0.164912	0.0981429	0.095367	0.693454	0.0563432	0.107495	0.480902	0.0477856	0.0510833	0.275577	0.0962758	0.139888	0.110384	0.237886	0.603158	0.265891	0.48864	0.310117	0.119662
22	0.144594	0.346141	0.120921	0.202622	1.11348	1.17181	0.0237291	0.0564981	0.0427704	0.275087	0.667937	0.815745	0.0905241	0.0265428	0.0195774	0.0248209	0.150491	0.0269766	0.739418	0.0237992	0.0124423	0.325102	0.102876	2.38621	0.335193	0.281104	0.0547038	0.082793	0.108161	0.235095	0.172304	0.103988	0.103489	0.753123	0.0564532	0.121146	0.517176	0.0490689	0.052083	0.295877	0.0959528	0.142025	0.113225	0.256078	0.649449	0.274758	0.534755	0.307083	0.127464
23	0.155292	0.358624	0.130357	0.206189	1.19701	1.26098	0.020985	0.0584389	0.0474666	0.305402	0.724474	0.896939	0.0981376	0.0259416	0.0226341	0.0223464	0.149218	0.0265796	0.796227	0.0246943	0.0121103	0.352964	0.11029	2.43049	0.369629	0.31351	0.0565444	0.0823081	0.103454	0.205739	0.183391	0.106279	0.114367	0.801276	0.0539411	0.119883	0.55248	0.050396	0.0598285	0.319026	0.0998069	0.145676	0.115599	0.274955	0.706235	0.285152	0.583232	0.296382	0.144122
24	0.162298	0.360028	0.142749	0.198348	1.26174	1.37276	0.0186523	0.0660956	0.0504791	0.313526	0.779022	0.974049	0.104973	0.0327252	0.0233433	0.0194243	0.150567	0.0291907	0.840189	0.0280612	0.0116656	0.384735	0.1085	2.47964	0.403375	0.337481	0.0585171	0.0839917	0.102679	0.1742	0.187865	0.106486	0.131609	0.848056	0.0573487	0.13226	0.595001	0.0511451	0.0646822	0.339408	0.106368	0.154014	0.116518	0.283444	0.751774	0.289738	0.63876	0.291972	0.15774
25	0.165601	0.365208	0.157387	0.200896	1.33378	1.47676	0.023658	0.0744552	0.0525014	0.331959	0.836353	1.05699	0.11162	0.0393991	0.0240754	0.0211736	0.141387	0.0297089	0.87167	0.0288953	0.0126994	0.420449	0.107027	2.54684	0.437853	0.354829	0.06035	0.0757858	0.111489	0.148197	0.205778	0.106245	0.161431	0.883667	0.0563228	0.133377	0.640065	0.0544178	0.0658528	0.361439	0.111032	0.162823	0.110877	0.298684	0.777947	0.293633	0.702169	0.295063	0.169937
26	0.161335	0.355413	0.164396	0.222028	1.40445	1.55702	0.0240116	0.0762986	0.0532594	0.354253	0.906881	1.16011	0.117098	0.0352154	0.0216888	0.0202493	0.137486	0.0305126	0.896629	0.0287267	0.0139418	0.45945	0.11348	2.65502	0.471745	0.37533	0.0618308	0.0735375	0.114696	0.143338	0.192241	0.111907	0.193417	0.897631	0.0551364	0.150789	0.683442	0.0549075	0.0714017	0.386044	0.117111	0.168125	0.107649	0.318509	0.80634	0.296777	0.766066	0.302725	0.181439
[truncated: 34 more rows]
[truncated: 621 more columns]

## Sheet: Fig. 5j
Nanoparticle subcellular distribution map in relation to nucleus geometric center
[truncated: 3,535 more rows]

[truncated: 5 more sheets: Fig 5k., Fig. 6e, Fig. 6 j, Supplementary Fig. 1e, Supplementary Fig. 2h]
